# Supplementary material for: Cryo-EM structures of the plant anion channel SLAC1 from Arabidopsis thaliana suggest a combined activation model
Source: Nat Commun. 2023 Nov 14;14:7345. doi: 10.1038/s41467-023-43193-3 (PMC10645844; doi:10.1038/s41467-023-43193-3)
Supplement: Supplementary file 4 — Source Data [file 41467_2023_43193_MOESM4_ESM.xlsx]

## Sheet: Fig. 1a
Target channel	WT																6D											S59A								7D (59)									8D (59, 86)
Bath solution (mM)	140 NaCl, 20 Hepes, pH 7.4 (NaOH)
Pipette solution (mM)	140 CsCl, 20 Hepes, pH 7.4 (CsOH)
Pulse protocol	-100~+100, △20 mV, -40 mV (tail)
File name	22922000	22922002	22922003	2292206	2292208	22922005	22922007	22o03001	22o03003	22o03004	22o03007	22o03009	22o03011	22o03013	22o03014		22914009	22914001	22914003	22914004	22o05001	22o05005	22o05007	22o05008	22o05009	22o05011		22o19000	22o19001	22o19002	22o19003	22o19004	22o19005	22o19007		23303011	23303012	23303013	23303014	23303015	23303016	23303017	23303018		23303019	23303020	23303021	23303022	23303023
pipette [MΩ]	1.7	3.2	2.5	1.8	3.3	2.6	1.9	2.5	2.3	1.8	2.3	2.1	1.7	1.8	1.7		3.2	2.9	3.8	3.8	2	2.2	2.2	2	2.7	2.5		3.6	3.4	2.5	3.4	2.4	2.5	3.5		3.7	4.4	4.7	3.7	3.7	5.3	5.3	4.9		5.1	5.1	6	5.8	5.1
CM [pF]	17.2	13.5	13	14.2	12.5	22.3	13.9	15.9	14.2	13.4	9.22	22.6	15.7	12.5	16.7		18.2	12.8	20.5	17.8	18.3	11.5	11.3	16	14.9	11.9		15.8	18.4	13.4	15.4	16.2	17	13.8		8.245	10.77	9.987	20.92	10.85	9.146	13.46	13.46		12.55	9.785	11.32	9.785	9.517
Ra [MΩ]	2.04	4.76	27.9	2.76	3.64	3.79	2	2.78	2.13	3.12	2.72	6.62	2.49	1.37	2.38		8.36	8.36	5.49	6.05	2.3	1.68	2.81	1.98	2.96	2.76		9.89	3.98	3.23	4.78	2.73	2.93	5.2		4.71	5.638	6.632	4.519	4.069	7.429	10.03	6.979		16.56	6.937	9.563	28.51	7.617
-100	-4901.59	-5097.85	-986.96	-1265.98	-3019.74	-10811.2	-6721.07	-932.698	-522.809	-2036.16	-625.232	-2154.43	-2162.44	-1754.77	-949.224		-848.452	-1155.22	-1185.94	-2149.41	-1192.15	-1947.93	-928.971	-568.812	-3426.47	-1721.29		-1212.33	-241.498	-123.159	-1339.65	-426.731	-170.367	-420.609		-83.3595	-643.216	-85.1648	-401.732	-412.854	-258.584	-175.58	-184.373		-301.238	-238.614	-1226.8	-220.151	-143.935
-80	-3805.19	-3855.1	-787.099	-1015.42	-2371.85	-8351.78	-5323.03	-718.89	-401.911	-1586.35	-485.565	-1715.72	-1703.99	-1393.39	-758.441		-674.714	-914.811	-914.726	-1734.65	-958.468	-1539.32	-740.359	-458.515	-2730.21	-1368.16		-1009.57	-204.463	-96.8105	-1035.02	-333.612	-136.648	-336.343		-64.2809	-450.064	-68.7665	-330.132	-329.427	-186.088	-146.755	-146.586		-220.316	-178.367	-933.965	-185.968	-112.393
-60	-2776.91	-2642.45	-609.594	-773.331	-1775.38	-5965.8	-4000.11	-534.554	-298.851	-1179.39	-347.537	-1284.2	-1277.92	-1054.45	-544.296		-506.864	-635.033	-618.715	-1303.81	-745.283	-1201.7	-559.66	-329.32	-2053.15	-1025.64		-758.751	-144.288	-71.6856	-745.945	-250.405	-100.939	-252.485		-46.3233	-323.154	-51.0269	-243.614	-225.658	-121.984	-108.311	-107.979		-158.451	-124.943	-676.922	-115.373	-86.9791
-40	-1745.42	-1697.62	-429.632	-534.983	-1184.69	-3904.85	-2685.08	-364.486	-200.542	-809.104	-225.08	-884.476	-882.817	-727.687	-358.986		-336.398	-395.967	-361.031	-865.597	-528.155	-804.123	-375.665	-217.614	-1368.06	-697.918		-500.441	-93.691	-46.9806	-496.082	-161.371	-63.2693	-170.159		-29.3048	-206.444	-32.2784	-161.51	-147.956	-75.9393	-67.2871	-68.8066		-97.0657	-70.0306	-443.18	-73.9995	-54.4391
-20	-831.892	-829.807	-255.668	-285.453	-619.844	-1931.66	-1302.42	-192.56	-104.026	-434.1	-106.357	-476.479	-487.128	-400.048	-179.038		-161.381	-152.418	-147.811	-408.916	-308.936	-408.283	-191.319	-106.518	-671.709	-358.714		-238.314	-39.7027	-22.5127	-252.123	-69.7932	-25.5882	-78.7895		-11.9803	-91.9424	-12.4497	-76.4622	-72.7999	-25.4834	-26.507	-29.1669		-39.8871	-29.931	-209.662	-31.7444	-23.6251
0	49.8091	-52.2834	-42.5336	-18.2229	-35.637	-105.528	124.202	-0.819284	-5.56078	-46.9545	7.39549	-62.5197	-79.6024	-51.024	-0.306394		19.5441	102.293	37.4119	41.8631	-66.4882	-39.9491	1.43308	8.76582	44.0414	-1.37527		13.9368	15.2199	3.62499	-0.352945	27.2519	10.7983	20.9351		5.54871	13.8541	7.59857	11.7038	2.40112	14.4586	13.2358	11.2845		18.6115	7.87908	17.9544	21.451	8.99766
20	854.093	644.307	240.556	281.673	609.839	1631.98	1604.51	226.283	93.7479	364.136	118.046	382.995	365.863	339.468	191.467		206.242	369.123	209.478	476.619	211.694	331.04	205.487	124.385	783.885	384.162		257.7	72.673	32.1104	259.11	143.065	48.4162	136.416		24.7564	119.737	27.1942	100.053	70.2787	61.5355	54.229	48.6725		73.8361	41.2057	245.111	65.6381	42.717
40	1637.4	1375.28	564.845	630.667	1330.78	3358.85	3148.91	490.508	204.182	833.708	235.499	879.145	876.966	791.543	404.503		402.192	644.712	362.772	907.279	538.314	628.893	418.922	247.809	1553.43	815.556		507.972	133.422	61.0044	509.33	293.68	84.3504	270.356		45.7129	213.606	44.8564	194.86	131.943	85.5096	106.512	87.889		131.722	70.3346	486.475	102.433	78.592
60	2453.09	2318.37	926.3	1044.39	2114.08	5106.74	4784.97	814.207	337.087	1396.46	367.776	1470.08	1471.22	1333.78	655.1		608.523	931.415	522.552	1318.01	938.088	923.705	643.639	385.918	2347.84	1312.71		779.641	203.898	95.6941	774.376	455.095	137.116	435.21		65.4827	289.865	63.4068	300.07	195.822	148.806	185.682	130.459		193.728	110.539	747.426	155.22	130.432
80	3371.49	3260.3	1326.99	1535.32	2996.87	7244.4	6535.07	1193.6	482.78	2053.08	523.693	2130.82	2172.33	1996.86	959.523		831.26	1254.06	703.972	1749.37	1404.69	1257.12	887.919	549.178	3187.64	1873.38		1082.56	283.253	123.386	1098.21	629.453	162.905	624.214		87.0281	401.384	83.1305	407.814	265.868	185.74	263.069	179.726		259.062	127.705	1014.15	224.508	177.754
100	4355.2	4860.84	1757.23	2104.43	4004.25	9627.41	8386.89	1575.31	655.384	2811.35	720.464	2889.7	2987.02	2789.74	1288.32		1060.72	1589.61	868.84	2210.66	1951.23	1584.86	1152.78	680.228	4094.42	2480.64		1413.68	377.656	158.105	1440.65	803.078	219.488	834.106		107.894	558.513	105.38	530.849	373.464	271.267	344.538	239.009		335.894	198.023	1323.67	304.524	234.449
-100	-284.976	-377.619	-75.92	-89.1537	-241.579	-484.806	-483.53	-58.6603	-36.8176	-151.952	-67.8126	-95.3289	-137.735	-140.381	-56.8397		-46.6182	-90.2516	-57.8509	-120.754	-65.145	-169.385	-82.2099	-35.5508	-229.965	-144.646		-76.7298	-13.1249	-9.191	-86.9902	-26.3414	-10.0216	-30.4789		-10.1103	-59.723	-8.52757	-19.2032	-38.051	-28.2729	-13.0446	-13.6979		-24.003	-24.3857	-108.374	-22.4988	-15.124
-80	-221.232	-285.563	-60.5461	-71.5082	-189.748	-374.519	-382.951	-45.2132	-28.3036	-118.384	-52.6643	-75.9166	-108.534	-111.471	-45.4156		-37.0722	-71.4696	-44.6208	-97.4525	-52.3753	-133.854	-65.5185	-28.6572	-183.236	-114.972		-63.8967	-11.1121	-7.22466	-67.2088	-20.5934	-8.03811	-24.3727		-7.79635	-41.7886	-6.8856	-15.7807	-30.3619	-20.3464	-10.903	-10.8905		-17.5551	-18.2286	-82.5058	-19.0054	-11.8097
-60	-161.448	-153.631	-35.4415	-44.9611	-103.22	-346.849	-232.564	-31.0787	-22.1371	-88.0139	-37.6938	-56.8228	-81.3961	-84.3563	-32.5926		-27.8497	-49.6119	-30.1812	-73.2475	-40.7259	-104.496	-49.5274	-20.5825	-137.795	-86.1884		-48.0222	-7.84177	-5.34967	-48.438	-15.4571	-5.93759	-18.296		-5.61835	-30.005	-5.10933	-11.645	-20.798	-13.3374	-8.04684	-8.02221		-12.6256	-12.7688	-59.7988	-11.7908	-9.13934
-40	-101.478	-125.75	-33.0486	-37.6748	-94.7751	-175.105	-193.171	-22.9237	-14.1226	-60.3809	-24.4121	-39.1361	-56.2304	-58.215	-21.4962		-18.4834	-30.9349	-17.6113	-48.629	-28.8609	-69.9238	-33.2447	-13.6009	-91.8163	-58.6486		-31.6735	-5.0919	-3.50602	-32.2131	-9.96116	-3.72172	-12.3303		-3.55425	-19.1684	-3.23204	-7.72037	-13.6365	-8.30301	-4.99905	-5.11193		-7.73432	-7.15694	-39.1502	-7.56254	-5.7202
-20	-48.3658	-61.4671	-19.6667	-20.1023	-49.5876	-86.6215	-93.6996	-12.1107	-7.32576	-32.3955	-11.5354	-21.0832	-31.0273	-32.0038	-10.7208		-8.86708	-11.9077	-7.21029	-22.9728	-16.8818	-35.5028	-16.9309	-6.6574	-45.0811	-30.144		-15.0831	-2.15776	-1.68005	-16.3716	-4.30822	-1.50519	-5.70939		-1.45304	-8.5369	-1.24659	-3.65498	-6.70967	-2.78629	-1.96931	-2.16693		-3.17826	-3.05887	-18.5214	-3.24419	-2.48241
0	2.89588	-3.87285	-3.27182	-1.2833	-2.85096	-4.7322	8.93539	-0.0515273	-0.391604	-3.50407	0.802114	-2.76636	-5.07021	-4.08192	-0.0183469		1.07385	7.99166	1.82497	2.35186	-3.63324	-3.47383	0.126821	0.547864	2.9558	-0.115569		0.882074	0.827166	0.270522	-0.0229185	1.68222	0.635193	1.51704		0.672978	1.28636	0.760846	0.559455	0.221302	1.58087	0.983342	0.838373		1.48298	0.805221	1.58608	2.19223	0.94543
20	49.6566	47.7264	18.5043	19.8361	48.7871	73.183	115.432	14.2316	6.60197	27.1743	12.8032	16.9467	23.3034	27.1574	11.4651		11.332	28.8378	10.2184	26.7763	11.568	28.7861	18.1847	7.77409	52.6097	32.2825		16.3101	3.94962	2.3963	16.8253	8.83118	2.84801	9.88519		3.0026	11.1177	2.72296	4.78265	6.4773	6.72814	4.0289	3.61609		5.88336	4.21111	21.6529	6.70804	4.48849
40	95.1978	101.873	43.4496	44.4131	106.463	150.621	226.54	30.8495	14.379	62.217	25.5422	38.9002	55.8577	63.3234	24.2217		22.0984	50.3681	17.6962	50.9707	29.4161	54.6863	37.0727	15.4881	104.257	68.5341		32.1501	7.2512	4.55257	33.0734	18.1284	4.96179	19.591		5.54431	19.8334	4.49147	9.31451	12.1607	9.3494	7.91323	6.52965		10.4958	7.188	42.9748	10.4683	8.25806
60	142.622	171.731	71.2538	73.5484	169.126	229.002	344.242	51.208	23.7385	104.214	39.889	65.0477	93.7081	106.703	39.2276		33.4353	72.7668	25.4903	74.0455	51.2616	80.3222	56.9592	24.1199	157.573	110.312		49.3444	11.0814	7.14135	50.2842	28.0923	8.06563	31.537		7.94212	26.9142	6.34893	14.3437	18.0482	16.2701	13.7951	9.69231		15.4365	11.2968	66.027	15.8631	13.7051
80	196.017	241.503	102.076	108.121	239.749	324.861	470.149	75.0691	33.9986	153.215	56.7996	94.284	138.365	159.749	57.4564		45.6736	97.9738	34.3401	98.279	76.7588	109.315	78.5769	34.3236	213.936	157.427		68.5165	15.3942	9.20789	71.3125	38.8551	9.58262	45.2329		10.5553	37.2687	8.32388	19.494	24.504	20.3084	19.5445	13.3526		20.6424	13.0511	89.5893	22.9441	18.6775
100	253.209	360.062	135.171	148.199	320.34	431.722	603.373	99.0762	46.1538	209.802	78.1415	127.863	190.256	223.179	77.1451		58.2814	124.188	42.3824	124.194	106.625	137.814	102.016	42.5143	274.794	208.457		89.4735	20.5248	11.7989	93.5486	49.5727	12.911	60.4425		13.086	51.8582	10.5517	25.3752	34.4206	29.6597	25.5972	17.757		26.7644	20.2374	116.932	31.1215	24.6348
[truncated: 1 more columns]

## Sheet: Fig. 1gh
Target channel	WT																S59A								EERLCA								VGRLCE									AAALCA					NNNLCN
Bath solution (mM)	140 NaCl, 20 Hepes, pH 7.4 (NaOH)
Pipette solution (mM)	140 CsCl, 20 Hepes, pH 7.4 (CsOH)
Pulse protocol	-100~+100, △20 mV, -40 mV (tail)
File name	22922000	22922002	22922003	2292206	2292208	22922005	22922007	22o03001	22o03003	22o03004	22o03007	22o03009	22o03011	22o03013	22o03014		22o19000	22o19001	22o19002	22o19003	22o19004	22o19005	22o19007		23427000	23427002	23427004	23427006	23427008	23427009	23427011		22d08001	22d08002	22d08003	22d08004	22d08005	22d08006	22d08007	22d08008		23531006	23531008	23531010	23531012		23531027	23531029	23531032
pipette [MΩ]	1.7	3.2	2.5	1.8	3.3	2.6	1.9	2.5	2.3	1.8	2.3	2.1	1.7	1.8	1.7		3.6	3.4	2.5	3.4	2.4	2.5	3.5		2.2	3.2	3.2	1.9	1.9	2.6	2.2		2.8	4.1	4.4	1.9	1.9	2.7	2.5	2.5		3.1	3.5	3.1	3		3.6	3	3.6
CM [pF]	17.2	13.5	13	14.2	12.5	22.3	13.9	15.9	14.2	13.4	9.22	22.6	15.7	12.5	16.7		15.8	18.4	13.4	15.4	16.2	17	13.8		8.456	10.48	14.25	12.22	12.15	15.04	16.58		10.1	13.7	14.4	11.2	17.5	21.04	12.8	10.9		12.09	13.71	10.34	15.2		12.55	11.39	16.11
Ra [MΩ]	2.04	4.76	27.9	2.76	3.64	3.79	2	2.78	2.13	3.12	2.72	6.62	2.49	1.37	2.38		9.89	3.98	3.23	4.78	2.73	2.93	5.2		4.736	15.39	7.138	1.326	1.383	2.547	2.441		3.67	5.96	9.81	1.69	1.78	4.14	30.9	56.5		3.394	3.898	6.434	6.052		6.226	5.174	5.999
-100	-4901.59	-5097.85	-986.96	-1265.98	-3019.74	-10811.2	-6721.07	-932.698	-522.809	-2036.16	-625.232	-2154.43	-2162.44	-1754.77	-949.224		-1212.33	-241.498	-123.159	-1339.65	-426.731	-170.367	-420.609		-601.18	-536.126	-302.408	-714.759	-778.446	-1930.36	-1255.63		-185.752	-280.566	-651.098	-242.863	-1219.51	-1347.96	-72.2139	-195.363		-300.308	-1151.26	-824.056	-1476.97		-216.904	-337.139	-259.897
-80	-3805.19	-3855.1	-787.099	-1015.42	-2371.85	-8351.78	-5323.03	-718.89	-401.911	-1586.35	-485.565	-1715.72	-1703.99	-1393.39	-758.441		-1009.57	-204.463	-96.8105	-1035.02	-333.612	-136.648	-336.343		-479.798	-423.667	-234.898	-581.351	-625.499	-1535.92	-1004.96		-147.038	-223.614	-522.623	-188.475	-981.024	-1033.9	-55.3474	-155.353		-231.361	-935.178	-661.602	-1192.95		-154.675	-265.697	-209.332
-60	-2776.91	-2642.45	-609.594	-773.331	-1775.38	-5965.8	-4000.11	-534.554	-298.851	-1179.39	-347.537	-1284.2	-1277.92	-1054.45	-544.296		-758.751	-144.288	-71.6856	-745.945	-250.405	-100.939	-252.485		-361.492	-321.25	-174.282	-448.241	-473.274	-1149.28	-747.152		-111.467	-160.253	-394.574	-140.346	-759.824	-779.665	-39.9334	-112.978		-172.428	-722.155	-509.43	-917.273		-103.772	-200.445	-152
-40	-1745.42	-1697.62	-429.632	-534.983	-1184.69	-3904.85	-2685.08	-364.486	-200.542	-809.104	-225.08	-884.476	-882.817	-727.687	-358.986		-500.441	-93.691	-46.9806	-496.082	-161.371	-63.2693	-170.159		-241.077	-220.781	-111.81	-312.423	-327.731	-773.477	-488.185		-76.4207	-98.8495	-263.931	-86.731	-535.221	-490.427	-25.2059	-70.729		-115.222	-501.867	-362.35	-644.527		-60.8428	-140.469	-97.3731
-20	-831.892	-829.807	-255.668	-285.453	-619.844	-1931.66	-1302.42	-192.56	-104.026	-434.1	-106.357	-476.479	-487.128	-400.048	-179.038		-238.314	-39.7027	-22.5127	-252.123	-69.7932	-25.5882	-78.7895		-110.948	-108.508	-51.2798	-170.873	-171.564	-381.602	-236.93		-39.4719	-42.8354	-127.473	-35.0829	-286.896	-226.596	-10.343	-25.9663		-53.7542	-270.328	-197.749	-349.609		-23.6219	-70.4753	-42.2734
0	49.8091	-52.2834	-42.5336	-18.2229	-35.637	-105.528	124.202	-0.819284	-5.56078	-46.9545	7.39549	-62.5197	-79.6024	-51.024	-0.306394		13.9368	15.2199	3.62499	-0.352945	27.2519	10.7983	20.9351		33.4829	15.0625	14.1759	-15.4006	-1.86087	19.5385	2.41767		-0.226372	8.94898	16.9226	12.5967	-15.7243	25.7486	4.37603	23.0019		15.8059	-22.6887	-19.5583	-33.136		16.2841	5.91319	13.1452
20	854.093	644.307	240.556	281.673	609.839	1631.98	1604.51	226.283	93.7479	364.136	118.046	382.995	365.863	339.468	191.467		257.7	72.673	32.1104	259.11	143.065	48.4162	136.416		198.149	155.879	85.4928	161.718	207.831	444.442	229.844		42.7721	58.1008	168.098	57.5458	286.632	267.753	18.2603	74.4753		110.399	248.467	187.475	309.743		63.6777	95.0342	66.6007
40	1637.4	1375.28	564.845	630.667	1330.78	3358.85	3148.91	490.508	204.182	833.708	235.499	879.145	876.966	791.543	404.503		507.972	133.422	61.0044	509.33	293.68	84.3504	270.356		391.632	323.394	159.866	364.091	467.763	910.864	456.152		87.2252	106.215	332.032	105.209	612.28	517.679	31.7636	130.294		231.021	542.237	428.999	682.37		122.959	198.216	121.022
60	2453.09	2318.37	926.3	1044.39	2114.08	5106.74	4784.97	814.207	337.087	1396.46	367.776	1470.08	1471.22	1333.78	655.1		779.641	203.898	95.6941	774.376	455.095	137.116	435.21		628.077	519.658	238.417	591.063	766.38	1423.4	697.365		134.868	154.471	501.409	151.453	970.234	784.572	46.1464	190.096		361.765	866.006	710.195	1089.11		186.42	330.617	178.303
80	3371.49	3260.3	1326.99	1535.32	2996.87	7244.4	6535.07	1193.6	482.78	2053.08	523.693	2130.82	2172.33	1996.86	959.523		1082.56	283.253	123.386	1098.21	629.453	162.905	624.214		898.632	749.119	321.94	842.603	1076.21	2004.03	960.053		193.974	204.333	680.982	195.965	1367.15	1080.64	62.6676	279.653		504.344	1216.69	1031.93	1518.02		244.826	494.047	244.267
100	4355.2	4860.84	1757.23	2104.43	4004.25	9627.41	8386.89	1575.31	655.384	2811.35	720.464	2889.7	2987.02	2789.74	1288.32		1413.68	377.656	158.105	1440.65	803.078	219.488	834.106		1207.1	1019.01	398.803	1119	1426.32	2655.05	1225.56		250.463	260.597	866.179	244.31	1785.56	1444.78	79.4808	348.357		643.508	1589.91	1396.66	1966.4		298.361	691.644	307.877
-100	-284.976	-377.619	-75.92	-89.1537	-241.579	-484.806	-483.53	-58.6603	-36.8176	-151.952	-67.8126	-95.3289	-137.735	-140.381	-56.8397		-76.7298	-13.1249	-9.191	-86.9902	-26.3414	-10.0216	-30.4789		-71.0951	-51.157	-21.2216	-58.4909	-64.0696	-128.349	-75.7318		-18.3912	-20.4793	-45.2152	-21.6842	-69.6862	-64.0664	-5.64171	-17.9232		-24.8394	-83.9719	-79.696	-97.1693		-17.2832	-29.5996	-16.1327
-80	-221.232	-285.563	-60.5461	-71.5082	-189.748	-374.519	-382.951	-45.2132	-28.3036	-118.384	-52.6643	-75.9166	-108.534	-111.471	-45.4156		-63.8967	-11.1121	-7.22466	-67.2088	-20.5934	-8.03811	-24.3727		-56.7405	-40.4262	-16.4841	-47.5737	-51.4814	-102.122	-60.6126		-14.5582	-16.3222	-36.2933	-16.8281	-56.0585	-49.1399	-4.32401	-14.2526		-19.1365	-68.2114	-63.9848	-78.4837		-12.3247	-23.3272	-12.9939
-60	-161.448	-153.631	-35.4415	-44.9611	-103.22	-346.849	-232.564	-31.0787	-22.1371	-88.0139	-37.6938	-56.8228	-81.3961	-84.3563	-32.5926		-48.0222	-7.84177	-5.34967	-48.438	-15.4571	-5.93759	-18.296		-42.7498	-30.6537	-12.2303	-36.681	-38.9526	-76.4148	-45.0634		-11.0364	-11.6973	-27.401	-12.5309	-43.4185	-37.0563	-3.1198	-10.3649		-14.262	-52.6736	-49.2679	-60.3469		-8.26868	-17.5983	-9.43515
-40	-101.478	-125.75	-33.0486	-37.6748	-94.7751	-175.105	-193.171	-22.9237	-14.1226	-60.3809	-24.4121	-39.1361	-56.2304	-58.215	-21.4962		-31.6735	-5.0919	-3.50602	-32.2131	-9.96116	-3.72172	-12.3303		-28.5096	-21.0668	-7.84633	-25.5665	-26.9737	-51.428	-29.4442		-7.56641	-7.21529	-18.3286	-7.74384	-30.584	-23.3093	-1.96921	-6.4889		-9.53037	-36.6059	-35.0435	-42.4031		-4.84803	-12.3327	-6.04426
-20	-48.3658	-61.4671	-19.6667	-20.1023	-49.5876	-86.6215	-93.6996	-12.1107	-7.32576	-32.3955	-11.5354	-21.0832	-31.0273	-32.0038	-10.7208		-15.0831	-2.15776	-1.68005	-16.3716	-4.30822	-1.50519	-5.70939		-13.1207	-10.3538	-3.59858	-13.9831	-14.1205	-25.3725	-14.2901		-3.90811	-3.12667	-8.85228	-3.13241	-16.394	-10.7698	-0.808046	-2.38223		-4.44617	-19.7176	-19.1247	-23.0006		-1.88223	-6.18748	-2.62405
0	2.89588	-3.87285	-3.27182	-1.2833	-2.85096	-4.7322	8.93539	-0.0515273	-0.391604	-3.50407	0.802114	-2.76636	-5.07021	-4.08192	-0.0183469		0.882074	0.827166	0.270522	-0.0229185	1.68222	0.635193	1.51704		3.95967	1.43727	0.994803	-1.26027	-0.153158	1.2991	0.145819		-0.022413	0.65321	1.17518	1.12471	-0.898531	1.22379	0.341877	2.11027		1.30735	-1.6549	-1.89152	-2.18		1.29754	0.519156	0.815968
20	49.6566	47.7264	18.5043	19.8361	48.7871	73.183	115.432	14.2316	6.60197	27.1743	12.8032	16.9467	23.3034	27.1574	11.4651		16.3101	3.94962	2.3963	16.8253	8.83118	2.84801	9.88519		23.4329	14.8739	5.99949	13.2338	17.1055	29.5507	13.8627		4.23486	4.24094	11.6735	5.13802	16.379	12.7259	1.42659	6.83259		9.13146	18.123	18.131	20.3778		5.07392	8.34365	4.13412
40	95.1978	101.873	43.4496	44.4131	106.463	150.621	226.54	30.8495	14.379	62.217	25.5422	38.9002	55.8577	63.3234	24.2217		32.1501	7.2512	4.55257	33.0734	18.1284	4.96179	19.591		46.3141	30.8582	11.2187	29.7946	38.499	60.5628	27.5122		8.63616	7.75295	23.0577	9.39369	34.9874	24.6045	2.48153	11.9536		19.1084	39.5505	41.4892	44.8927		9.79753	17.4027	7.51222
60	142.622	171.731	71.2538	73.5484	169.126	229.002	344.242	51.208	23.7385	104.214	39.889	65.0477	93.7081	106.703	39.2276		49.3444	11.0814	7.14135	50.2842	28.0923	8.06563	31.537		74.2759	49.5857	16.731	48.3685	63.0765	94.6413	42.0606		13.3533	11.2752	34.8201	13.5226	55.4419	37.2895	3.60519	17.44		29.9226	63.166	68.6842	71.6519		14.8542	29.027	11.0678
80	196.017	241.503	102.076	108.121	239.749	324.861	470.149	75.0691	33.9986	153.215	56.7996	94.284	138.365	159.749	57.4564		68.5165	15.3942	9.20789	71.3125	38.8551	9.58262	45.2329		106.271	71.4808	22.5923	68.9528	88.5769	133.247	57.9043		19.2054	14.9148	47.2904	17.4968	78.1229	51.3613	4.8959	25.6562		41.7158	88.7447	99.7995	99.8696		19.508	43.3755	15.1624
100	253.209	360.062	135.171	148.199	320.34	431.722	603.373	99.0762	46.1538	209.802	78.1415	127.863	190.256	223.179	77.1451		89.4735	20.5248	11.7989	93.5486	49.5727	12.911	60.4425		142.75	97.2334	27.9862	91.5709	117.393	176.532	73.9179		24.7983	19.0217	60.1513	21.8134	102.032	68.6682	6.20944	31.9593		53.2264	115.967	135.074	129.369		23.7738	60.7238	19.1109
[truncated: 16 more columns]

## Sheet: Figure. 3b
Closed P1			Open P1			Open P2
Radius	Distance		Radius	Distance		Radius	Distance
2.988	-28.1		2.997	-27.374		1.863	-23.3
2.968	-28.033		2.878	-27.246		1.859	-23.275
2.95	-27.968		2.751	-27.106		1.857	-23.25
2.935	-27.904		2.648	-26.952		1.859	-23.225
2.926	-27.844		2.58	-26.783		1.866	-23.201
2.924	-27.787		2.537	-26.604		1.879	-23.177
2.929	-27.733		2.507	-26.421		1.895	-23.15
2.934	-27.682		2.481	-26.239		1.913	-23.121
2.934	-27.632		2.452	-26.065		1.929	-23.085
2.926	-27.579		2.42	-25.904		1.943	-23.042
2.905	-27.519		2.383	-25.761		1.952	-22.99
2.874	-27.45		2.342	-25.636		1.955	-22.929
2.836	-27.369		2.298	-25.526		1.955	-22.858
2.796	-27.278		2.257	-25.428		1.961	-22.777
2.758	-27.178		2.224	-25.339		1.98	-22.685
2.72	-27.069		2.205	-25.259		2.018	-22.581
2.682	-26.953		2.198	-25.184		2.07	-22.462
2.641	-26.83		2.199	-25.112		2.123	-22.326
2.593	-26.701		2.197	-25.04		2.168	-22.173
2.538	-26.566		2.187	-24.968		2.202	-22.006
2.475	-26.424		2.165	-24.892		2.232	-21.833
2.405	-26.274		2.133	-24.811		2.266	-21.66
2.327	-26.115		2.099	-24.724		2.311	-21.494
2.242	-25.946		2.064	-24.63		2.361	-21.342
2.151	-25.766		2.035	-24.528		2.409	-21.21
2.059	-25.574		2.011	-24.417		2.446	-21.105
1.969	-25.371		1.997	-24.295		2.47	-21.033
1.883	-25.156		1.992	-24.162		2.483	-20.992
1.806	-24.93		1.998	-24.015		2.487	-20.971
1.737	-24.691		2.008	-23.851		2.487	-20.955
1.679	-24.441		2.016	-23.67		2.483	-20.937
1.632	-24.182		2.014	-23.471		2.479	-20.92
1.597	-23.919		2.002	-23.259		2.475	-20.903
1.575	-23.657		1.989	-23.038		2.472	-20.876
1.568	-23.404		1.989	-22.814		2.464	-20.824
1.579	-23.165		2.016	-22.59		2.446	-20.741
1.608	-22.944		2.076	-22.373		2.414	-20.632
1.653	-22.749		2.15	-22.167		2.378	-20.505
1.704	-22.584		2.216	-21.977		2.356	-20.37
1.747	-22.453		2.247	-21.808		2.361	-20.235
1.768	-22.36		2.227	-21.662		2.396	-20.107
1.756	-22.296		2.169	-21.543		2.438	-19.992
1.716	-22.246		2.097	-21.445		2.463	-19.894
1.667	-22.2		2.034	-21.362		2.452	-19.806
1.629	-22.156		2	-21.288		2.413	-19.712
1.621	-22.118		1.994	-21.219		2.368	-19.602
1.652	-22.09		2.006	-21.151		2.338	-19.474
1.704	-22.063		2.028	-21.086		2.332	-19.334
1.757	-22.009		2.051	-21.023		2.338	-19.186
1.79	-21.913		2.07	-20.966		2.345	-19.034
1.784	-21.765		2.084	-20.916		2.34	-18.886
1.746	-21.566		2.089	-20.876		2.323	-18.743
1.699	-21.327		2.084	-20.846		2.296	-18.607
1.667	-21.06		2.071	-20.824		2.263	-18.476
1.673	-20.776		2.055	-20.807		2.23	-18.347
1.727	-20.486		2.042	-20.794		2.201	-18.221
1.808	-20.201		2.037	-20.784		2.183	-18.099
1.891	-19.934		2.039	-20.776		2.18	-17.981
1.949	-19.695		2.046	-20.767		2.187	-17.871
1.961	-19.496		2.057	-20.757		2.194	-17.77
1.931	-19.347		2.07	-20.742		2.189	-17.68
1.88	-19.246		2.082	-20.72		2.168	-17.6
1.832	-19.184		2.092	-20.692		2.139	-17.525
1.807	-19.153		2.1	-20.663		2.112	-17.453
1.818	-19.132		2.104	-20.637		2.094	-17.38
1.854	-19.1		2.103	-20.62		2.087	-17.303
1.902	-19.056		2.096	-20.612		2.085	-17.216
1.947	-19.007		2.083	-20.59		2.084	-17.115
1.978	-18.957		2.061	-20.543		2.081	-16.995
1.993	-18.913		2.03	-20.465		2.079	-16.85
1.996	-18.878		1.982	-20.349		2.082	-16.686
1.991	-18.846		1.915	-20.191		2.092	-16.508
1.982	-18.81		1.821	-19.986		2.108	-16.323
1.97	-18.762		1.706	-19.742		2.128	-16.135
1.953	-18.701		1.587	-19.467		2.147	-15.953
1.928	-18.622		1.48	-19.17		2.164	-15.782
1.89	-18.524		1.405	-18.858		2.177	-15.627
1.837	-18.406		1.369	-18.542		2.185	-15.495
1.773	-18.266		1.367	-18.228		2.185	-15.386
1.706	-18.102		1.39	-17.927		2.18	-15.296
1.643	-17.914		1.432	-17.645		2.176	-15.225
1.592	-17.708		1.483	-17.392		2.175	-15.17
1.557	-17.492		1.535	-17.173		2.182	-15.13
1.54	-17.271		1.58	-16.988		2.192	-15.104
1.541	-17.054		1.608	-16.831		2.202	-15.087
1.558	-16.846		1.618	-16.699		2.209	-15.067
1.592	-16.656		1.621	-16.587		2.211	-15.034
1.636	-16.49		1.633	-16.492		2.21	-14.987
1.681	-16.355		1.668	-16.41		2.209	-14.93
1.718	-16.256		1.733	-16.333		2.21	-14.865
1.739	-16.191		1.812	-16.249		2.214	-14.792
1.74	-16.144		1.885	-16.146		2.222	-14.714
1.725	-16.093		1.933	-16.011		2.236	-14.628
1.702	-16.028		1.942	-15.84		2.252	-14.532
1.674	-15.947		1.928	-15.639		2.269	-14.421
1.648	-15.852		1.914	-15.416		2.282	-14.296
1.62	-15.738		1.923	-15.176		2.289	-14.158
1.585	-15.603		1.97	-14.928		2.291	-14.011
1.538	-15.439		2.043	-14.678		2.294	-13.861
1.472	-15.238		2.117	-14.435		2.3	-13.712
1.39	-14.996		2.171	-14.204		2.31	-13.568
1.307	-14.719		2.185	-13.991		2.32	-13.435
1.239	-14.417		2.166	-13.802		2.329	-13.317
1.2	-14.099		2.127	-13.636		2.335	-13.216
1.203	-13.774		2.083	-13.489		2.337	-13.132
1.243	-13.454		2.047	-13.354		2.334	-13.061
1.305	-13.148		2.027	-13.227		2.327	-12.998
1.376	-12.867		2.027	-13.106		2.316	-12.94
1.442	-12.62		2.053	-12.99		2.306	-12.884
1.495	-12.419		2.107	-12.88		2.299	-12.826
1.535	-12.264		2.177	-12.779		2.297	-12.764
1.565	-12.152		2.243	-12.688		2.3	-12.698
1.585	-12.075		2.283	-12.61		2.306	-12.627
1.597	-12.028		2.28	-12.546		2.313	-12.553
1.602	-12.001		2.238	-12.493		2.32	-12.475
1.602	-11.978		2.178	-12.446		2.323	-12.391
1.6	-11.946		2.121	-12.407		2.32	-12.298
1.598	-11.905		2.086	-12.377		2.31	-12.188
1.598	-11.856		2.078	-12.36		2.295	-12.056
1.6	-11.801		2.09	-12.351		2.279	-11.892
1.606	-11.742		2.114	-12.321		2.265	-11.692
1.616	-11.68		2.141	-12.261		2.257	-11.466
1.631	-11.615		2.167	-12.164		2.258	-11.223
1.648	-11.547		2.186	-12.025		2.271	-10.972
1.662	-11.473		2.194	-11.842		2.297	-10.726
1.669	-11.39		2.187	-11.625		2.331	-10.493
1.665	-11.29		2.166	-11.381		2.366	-10.287
1.647	-11.168		2.141	-11.121		2.394	-10.116
1.616	-11.019		2.119	-10.854		2.412	-9.992
1.571	-10.839		2.111	-10.588		2.422	-9.913
1.512	-10.628		2.119	-10.333		2.424	-9.871
1.442	-10.394		2.136	-10.098		2.421	-9.858
1.368	-10.145		2.158	-9.892		2.414	-9.845
1.301	-9.887		2.176	-9.725		2.404	-9.819
1.249	-9.628		2.188	-9.603		2.392	-9.785
1.224	-9.376		2.194	-9.522		2.381	-9.751
1.225	-9.14		2.195	-9.476		2.372	-9.726
1.244	-8.925		2.191	-9.457		2.364	-9.713
1.272	-8.742		2.183	-9.447		2.358	-9.706
1.298	-8.595		2.174	-9.424		2.355	-9.697
1.315	-8.482		2.165	-9.391		2.354	-9.682
1.324	-8.399		2.159	-9.354		2.355	-9.666
1.329	-8.339		2.157	-9.32		2.355	-9.65
1.335	-8.298		2.159	-9.293		2.357	-9.637
1.344	-8.269		2.165	-9.277		2.358	-9.629
1.357	-8.248		2.175	-9.261		2.359	-9.623
1.371	-8.23		2.189	-9.237		2.359	-9.613
1.383	-8.211		2.205	-9.204		2.359	-9.6
1.388	-8.187		2.219	-9.163		2.358	-9.587
1.386	-8.151		2.231	-9.113		2.357	-9.579
1.379	-8.106		2.237	-9.055		2.355	-9.577
1.371	-8.051		2.236	-8.988		2.353	-9.566
1.366	-7.988		2.226	-8.908		2.35	-9.54
1.367	-7.92		2.205	-8.813		2.347	-9.495
1.376	-7.847		2.172	-8.7		2.343	-9.43
1.389	-7.772		2.13	-8.566		2.338	-9.35
1.4	-7.697		2.081	-8.415		2.331	-9.259
1.407	-7.622		2.03	-8.247		2.32	-9.16
1.407	-7.548		1.979	-8.067		2.303	-9.057
1.403	-7.478		1.933	-7.879		2.278	-8.948
1.397	-7.409		1.896	-7.685		2.243	-8.83
1.394	-7.344		1.87	-7.49		2.198	-8.697
1.396	-7.281		1.859	-7.296		2.143	-8.542
1.404	-7.22		1.861	-7.109		2.079	-8.361
1.415	-7.163		1.875	-6.93		2.012	-8.158
1.426	-7.106		1.896	-6.763		1.951	-7.938
1.434	-7.048		1.921	-6.609		1.9	-7.707
1.438	-6.984		1.949	-6.467
1.435	-6.911		1.977	-6.337
1.425	-6.823		2.005	-6.22
1.409	-6.723		2.031	-6.115
1.386	-6.613		2.053	-6.022
1.357	-6.494		2.069	-5.943
1.33	-6.368		2.079	-5.875
1.309	-6.236		2.082	-5.821
1.299	-6.096		2.077	-5.78
1.302	-5.945		2.069	-5.751
1.315	-5.78		2.06	-5.731
1.328	-5.595		2.053	-5.718
1.336	-5.388		2.049	-5.71
1.332	-5.162		2.049	-5.703
1.318	-4.923		2.051	-5.692
1.305	-4.677		2.055	-5.675
1.303	-4.43		2.06	-5.648
1.322	-4.191		2.061	-5.611
1.365	-3.965		2.056	-5.559
1.421	-3.761		2.041	-5.494
1.473	-3.586		2.016	-5.417
1.506	-3.446		1.987	-5.332
1.505	-3.341		1.96	-5.241
1.475	-3.268		1.941	-5.148
1.437	-3.221		1.932	-5.055
1.41	-3.196		1.929	-4.965
1.414	-3.189		1.928	-4.881
1.457	-3.173		1.924	-4.805
1.517	-3.143		1.915	-4.74
1.568	-3.095		1.903	-4.684
1.583	-3.028		1.89	-4.636
1.538	-2.939		1.88	-4.59
1.443	-2.831		1.874	-4.543
1.33	-2.71		1.871	-4.495
1.232	-2.58		1.873	-4.444
1.18	-2.446		1.877	-4.39
1.19	-2.31		1.883	-4.335
1.236	-2.169		1.887	-4.278
1.285	-2.015		1.885	-4.22
1.308	-1.839		1.872	-4.159
1.274	-1.627		1.846	-4.096
1.196	-1.367		1.814	-4.032
1.107	-1.062		1.782	-3.968
1.041	-0.722		1.759	-3.906
1.032	-0.359		1.751	-3.846
1.096	0.013		1.754	-3.79
1.208	0.383		1.764	-3.737
1.339	0.737		1.775	-3.689
1.46	1.061		1.782	-3.643
1.545	1.346		1.783	-3.596
1.591	1.579		1.776	-3.545
1.609	1.758		1.759	-3.486
1.611	1.897		1.732	-3.419
1.608	2.012		1.702	-3.346
1.608	2.112		1.675	-3.267
1.61	2.198		1.661	-3.182
1.614	2.267		1.665	-3.091
1.62	2.321		1.681	-2.992
1.626	2.382		1.691	-2.881
1.632	2.488		1.68	-2.756
1.636	2.661		1.633	-2.612
1.638	2.913		1.556	-2.448
1.636	3.235		1.466	-2.266
1.634	3.609		1.379	-2.068
1.643	4.018		1.312	-1.856
1.675	4.445		1.268	-1.632
1.742	4.872		1.241	-1.399
1.853	5.283		1.226	-1.159
1.994	5.659		1.217	-0.915
2.136	5.984		1.213	-0.668
2.254	6.239		1.216	-0.42
2.321	6.416		1.229	-0.175
2.328	6.524		1.255	0.064
2.3	6.575		1.296	0.294
2.262	6.595		1.352	0.511
2.241	6.634		1.425	0.711
2.258	6.696		1.515	0.892
2.307	6.769		1.614	1.049
2.368	6.844		1.708	1.18
2.421	6.909		1.778	1.281
2.448	6.955		1.808	1.352
2.442	6.987		1.794	1.402
2.418	7.023		1.75	1.446
2.39	7.074		1.692	1.498
2.376	7.141		1.637	1.557
2.388	7.221		1.595	1.624
2.418	7.312		1.565	1.697
2.454	7.409		1.545	1.781
2.479	7.511		1.535	1.882
2.481	7.613		1.53	2.011
2.456	7.712		1.524	2.178
2.416	7.806		1.509	2.39
2.373	7.893		1.478	2.643
2.34	7.975		1.431	2.93
2.329	8.05		1.391	3.24
2.336	8.121		1.384	3.564
2.355	8.191		1.438	3.892
2.379	8.266		1.564	4.215
2.401	8.351		1.729	4.522
2.417	8.453		1.887	4.806
2.425	8.574		1.993	5.056
2.426	8.716		2.016	5.264
2.418	8.872		1.98	5.434
2.403	9.037		1.923	5.573
2.383	9.204		1.885	5.688
2.365	9.369		1.898	5.787
2.353	9.525		1.953	5.879
2.352	9.669		2.032	5.967
2.362	9.8		2.116	6.053
2.374	9.92		2.185	6.138
2.378	10.04		2.233	6.218
2.366	10.175		2.257	6.292
2.331	10.333		2.256	6.358
2.28	10.514		2.228	6.416
2.226	10.719		2.185	6.465
2.18	10.945		2.143	6.503
2.153	11.19		2.121	6.526
2.148	11.451		2.133	6.537
2.158	11.727		2.174	6.559
2.174	12.016		2.222	6.606
2.19	12.317		2.257	6.685
2.201	12.627		2.262	6.798
2.213	12.94		2.235	6.95
2.239	13.251		2.192	7.134
2.288	13.553		2.147	7.344
2.371	13.841		2.114	7.572
2.484	14.106		2.099	7.811
2.607	14.344		2.099	8.053
2.721	14.547		2.114	8.292
2.806	14.709		2.141	8.521
2.847	14.824		2.175	8.733
2.853	14.898		2.207	8.922
2.838	14.936		2.228	9.083
2.817	14.947		2.23	9.219
2.802	14.958		2.214	9.334
2.8	14.984		2.193	9.435
2.806	15.018		2.179	9.525
2.814	15.053		2.187	9.606
2.821	15.083		2.22	9.679
2.824	15.102		2.263	9.744
2.824	15.109		2.303	9.8
2.824	15.126		2.324	9.847
2.826	15.153		2.32	9.889
2.834	15.191		2.296	9.935
2.846	15.235		2.258	9.994
2.861	15.284		2.214	10.07
2.876	15.335		2.17	10.166
2.888	15.385		2.132	10.284
2.894	15.431		2.106	10.426
2.896	15.472		2.097	10.593
2.897	15.506		2.107	10.788
2.897	15.532		2.126	11.012
2.898	15.551		2.142	11.268
2.9	15.562		2.144	11.558
2.903	15.567		2.127	11.873
2.906	15.573		2.106	12.207
2.908	15.586		2.103	12.551
2.907	15.608		2.136	12.897
2.902	15.639		2.22	13.235
2.892	15.679		2.335	13.558
2.874	15.726		2.454	13.855
2.846	15.776		2.549	14.121
2.813	15.821		2.599	14.345
2.783	15.858		2.612	14.521
2.764	15.881		2.608	14.652
2.764	15.884		2.604	14.748
2.787	15.907		2.615	14.822
2.824	15.961		2.643	14.886
2.865	16.051		2.681	14.948
2.9	16.183		2.721	15.013
2.92	16.354		2.759	15.079
2.925	16.556		2.79	15.145
2.925	16.779		2.812	15.21
2.93	17.013		2.821	15.281
2.949	17.25		2.817	15.362
2.985	17.481		2.803	15.456
3.031	17.696		2.787	15.562
3.073	17.885		2.778	15.678
3.101	18.042		2.784	15.8
3.105	18.158		2.805	15.926
3.088	18.237		2.834	16.052
3.063	18.289		2.866	16.174
3.044	18.324		2.895	16.288
3.043	18.347		2.918	16.393
3.068	18.356		2.935	16.485
3.105	18.366		2.943	16.565
3.142	18.4		2.944	16.638
3.165	18.468		2.938	16.703
			2.934	16.764
			2.938	16.821
			2.957	16.878
			2.989	16.937
			3.026	17.003
			3.058	17.08
			3.073	17.174
			3.071	17.283
			3.06	17.408
			3.049	17.547
			3.048	17.698
			3.062	17.858
			3.087	18.027
			3.121	18.203
			3.158	18.382
			3.195	18.565
			3.235	18.748
			3.278	18.931
			3.326	19.114
			3.381	19.296
			3.443	19.479
			3.512	19.661
			3.588	19.844
			3.672	20.026
			3.761	20.208
			3.854	20.39
			3.949	20.573

## Sheet: Fig. 5d
Target channel	WT																6D											8D (59, 86)							6D + 4D						8D + 4D				6D F106A F109A
Bath solution (mM)	140 NaCl, 20 Hepes, pH 7.4 (NaOH)
Pipette solution (mM)	140 CsCl, 20 Hepes, pH 7.4 (CsOH)
Pulse protocol	-100~+100, △20 mV, -40 mV (tail)
File name	22922000	22922002	22922003	2292206	2292208	22922005	22922007	22o03001	22o03003	22o03004	22o03007	22o03009	22o03011	22o03013	22o03014		22914009	22914001	22914003	22914004	22o05001	22o05005	22o05007	22o05008	22o05009	22o05011		23303019	23303020	23303021	23303022	23303023	23303024		23531000	23531002	23531003	23531005	23602000		23522028	2352030	23522032		23817000	23817002	23817005	23817006	23817011
pipette [MΩ]	1.7	3.2	2.5	1.8	3.3	2.6	1.9	2.5	2.3	1.8	2.3	2.1	1.7	1.8	1.7		3.2	2.9	3.8	3.8	2	2.2	2.2	2	2.7	2.5		5.1	5.1	6	5.8	5.1	4.4		3	3	3	4.5	3.8		2.9	3.4	3.4		3	3	2.4	3	4.3
CM [pF]	17.2	13.5	13	14.2	12.5	22.3	13.9	15.9	14.2	13.4	9.22	22.6	15.7	12.5	16.7		18.2	12.8	20.5	17.8	18.3	11.5	11.3	16	14.9	11.9		12.55	9.785	11.32	9.785	9.517	12.77		9.334	14.16	14	17.42	14.98		15.2	12.49	14.56		12.68	13.66	11.3	13.56	13.26
Ra [MΩ]	2.04	4.76	27.9	2.76	3.64	3.79	2	2.78	2.13	3.12	2.72	6.62	2.49	1.37	2.38		8.36	8.36	5.49	6.05	2.3	1.68	2.81	1.98	2.96	2.76		16.56	6.937	9.563	28.51	7.617	5.968		2.717	2.849	3.787	9.751	4.322		3.572	5.917	5.999		3.73	1.273	1.727	1.854	4.03
-100	-4901.59	-5097.85	-986.96	-1265.98	-3019.74	-10811.2	-6721.07	-932.698	-522.809	-2036.16	-625.232	-2154.43	-2162.44	-1754.77	-949.224		-848.452	-1155.22	-1185.94	-2149.41	-1192.15	-1947.93	-928.971	-568.812	-3426.47	-1721.29		-301.238	-238.614	-1226.8	-220.151	-143.935	-275.218		-2138	-698.9	-677.5	-1176.23	-1635.01		-733.821	-1819.68	-2460.83		-716.971	-2561.89	-865.569	-1000.14	-2594.92
-80	-3805.19	-3855.1	-787.099	-1015.42	-2371.85	-8351.78	-5323.03	-718.89	-401.911	-1586.35	-485.565	-1715.72	-1703.99	-1393.39	-758.441		-674.714	-914.811	-914.726	-1734.65	-958.468	-1539.32	-740.359	-458.515	-2730.21	-1368.16		-220.316	-178.367	-933.965	-185.968	-112.393	-210.395		-1718.64	-561.636	-544.184	-972.657	-1233.95		-557.266	-1472.23	-1981.63		-571.031	-2052.44	-711.557	-796.864	-2058.13
-60	-2776.91	-2642.45	-609.594	-773.331	-1775.38	-5965.8	-4000.11	-534.554	-298.851	-1179.39	-347.537	-1284.2	-1277.92	-1054.45	-544.296		-506.864	-635.033	-618.715	-1303.81	-745.283	-1201.7	-559.66	-329.32	-2053.15	-1025.64		-158.451	-124.943	-676.922	-115.373	-86.9791	-156.777		-1320.3	-429.05	-414.793	-739.542	-926.672		-414.018	-1121.23	-1501.55		-432.751	-1563.97	-543.684	-566.878	-1533.39
-40	-1745.42	-1697.62	-429.632	-534.983	-1184.69	-3904.85	-2685.08	-364.486	-200.542	-809.104	-225.08	-884.476	-882.817	-727.687	-358.986		-336.398	-395.967	-361.031	-865.597	-528.155	-804.123	-375.665	-217.614	-1368.06	-697.918		-97.0657	-70.0306	-443.18	-73.9995	-54.4391	-99.8184		-922.837	-291.791	-279.093	-500.087	-606.998		-270.454	-782.82	-1008.11		-293.217	-1073.31	-372.362	-344.241	-1010.92
-20	-831.892	-829.807	-255.668	-285.453	-619.844	-1931.66	-1302.42	-192.56	-104.026	-434.1	-106.357	-476.479	-487.128	-400.048	-179.038		-161.381	-152.418	-147.811	-408.916	-308.936	-408.283	-191.319	-106.518	-671.709	-358.714		-39.8871	-29.931	-209.662	-31.7444	-23.6251	-43.6823		-521.677	-151.845	-136.257	-257.351	-292.893		-131.417	-439.719	-511.07		-145.678	-564.194	-190.861	-152.016	-463.992
0	49.8091	-52.2834	-42.5336	-18.2229	-35.637	-105.528	124.202	-0.819284	-5.56078	-46.9545	7.39549	-62.5197	-79.6024	-51.024	-0.306394		19.5441	102.293	37.4119	41.8631	-66.4882	-39.9491	1.43308	8.76582	44.0414	-1.37527		18.6115	7.87908	17.9544	21.451	8.99766	9.82751		-102.327	-6.87106	17.1799	-5.46453	7.72599		14.4917	-82.5301	16.1834		13.1527	-12.082	7.54465	27.1995	105.196
20	854.093	644.307	240.556	281.673	609.839	1631.98	1604.51	226.283	93.7479	364.136	118.046	382.995	365.863	339.468	191.467		206.242	369.123	209.478	476.619	211.694	331.04	205.487	124.385	783.885	384.162		73.8361	41.2057	245.111	65.6381	42.717	62.3705		352.802	148.896	184.497	256.755	297.403		191.854	288.172	567.65		201.375	593.929	230.772	207.108	712.725
40	1637.4	1375.28	564.845	630.667	1330.78	3358.85	3148.91	490.508	204.182	833.708	235.499	879.145	876.966	791.543	404.503		402.192	644.712	362.772	907.279	538.314	628.893	418.922	247.809	1553.43	815.556		131.722	70.3346	486.475	102.433	78.592	112.905		860.16	324.105	378.164	530.8	579.206		405.364	676.998	1144.99		430.284	1270.03	482.829	392.726	1374.69
60	2453.09	2318.37	926.3	1044.39	2114.08	5106.74	4784.97	814.207	337.087	1396.46	367.776	1470.08	1471.22	1333.78	655.1		608.523	931.415	522.552	1318.01	938.088	923.705	643.639	385.918	2347.84	1312.71		193.728	110.539	747.426	155.22	130.432	172.865		1416.38	523.122	585.237	823.657	873.151		639.955	1091.96	1746.64		675.581	2029.74	774.094	572.805	2073.97
80	3371.49	3260.3	1326.99	1535.32	2996.87	7244.4	6535.07	1193.6	482.78	2053.08	523.693	2130.82	2172.33	1996.86	959.523		831.26	1254.06	703.972	1749.37	1404.69	1257.12	887.919	549.178	3187.64	1873.38		259.062	127.705	1014.15	224.508	177.754	227.255		2036.87	741.763	795.055	1125.67	1193.37		887.502	1527.88	2359.81		929.875	2875.72	1112.35	760.233	2803.79
100	4355.2	4860.84	1757.23	2104.43	4004.25	9627.41	8386.89	1575.31	655.384	2811.35	720.464	2889.7	2987.02	2789.74	1288.32		1060.72	1589.61	868.84	2210.66	1951.23	1584.86	1152.78	680.228	4094.42	2480.64		335.894	198.023	1323.67	304.524	234.449	318.727		2701.05	1008	992.449	1453.11	1487.58		1099.96	1952.88	3005.15		1159.14	3808.7	1480.91	925.731	3528.99
-100	-284.976	-377.619	-75.92	-89.1537	-241.579	-484.806	-483.53	-58.6603	-36.8176	-151.952	-67.8126	-95.3289	-137.735	-140.381	-56.8397		-46.6182	-90.2516	-57.8509	-120.754	-65.145	-169.385	-82.2099	-35.5508	-229.965	-144.646		-24.003	-24.3857	-108.374	-22.4988	-15.124	-21.5519		-229.055	-49.3574	-48.3929	-67.5219	-109.146		-48.2777	-145.691	-169.013		-56.5434	-187.547	-76.5991	-73.757	-195.695
-80	-221.232	-285.563	-60.5461	-71.5082	-189.748	-374.519	-382.951	-45.2132	-28.3036	-118.384	-52.6643	-75.9166	-108.534	-111.471	-45.4156		-37.0722	-71.4696	-44.6208	-97.4525	-52.3753	-133.854	-65.5185	-28.6572	-183.236	-114.972		-17.5551	-18.2286	-82.5058	-19.0054	-11.8097	-16.4757		-184.127	-39.6636	-38.8703	-55.8356	-82.3733		-36.6623	-117.873	-136.101		-45.034	-150.252	-62.9696	-58.7658	-155.213
-60	-161.448	-153.631	-35.4415	-44.9611	-103.22	-346.849	-232.564	-31.0787	-22.1371	-88.0139	-37.6938	-56.8228	-81.3961	-84.3563	-32.5926		-27.8497	-49.6119	-30.1812	-73.2475	-40.7259	-104.496	-49.5274	-20.5825	-137.795	-86.1884		-12.6256	-12.7688	-59.7988	-11.7908	-9.13934	-12.277		-141.451	-30.3002	-29.6281	-42.4536	-61.8606		-27.238	-89.7703	-103.128		-34.1287	-114.493	-48.1136	-41.8051	-115.64
-40	-101.478	-125.75	-33.0486	-37.6748	-94.7751	-175.105	-193.171	-22.9237	-14.1226	-60.3809	-24.4121	-39.1361	-56.2304	-58.215	-21.4962		-18.4834	-30.9349	-17.6113	-48.629	-28.8609	-69.9238	-33.2447	-13.6009	-91.8163	-58.6486		-7.73432	-7.15694	-39.1502	-7.56254	-5.7202	-7.81663		-98.8684	-20.6067	-19.9352	-28.7076	-40.5205		-17.793	-62.6757	-69.238		-23.1244	-78.5732	-32.9524	-25.3865	-76.2385
-20	-48.3658	-61.4671	-19.6667	-20.1023	-49.5876	-86.6215	-93.6996	-12.1107	-7.32576	-32.3955	-11.5354	-21.0832	-31.0273	-32.0038	-10.7208		-8.86708	-11.9077	-7.21029	-22.9728	-16.8818	-35.5028	-16.9309	-6.6574	-45.0811	-30.144		-3.17826	-3.05887	-18.5214	-3.24419	-2.48241	-3.42069		-55.89	-10.7235	-9.73268	-14.7733	-19.5523		-8.64584	-35.2057	-35.101		-11.4888	-41.3026	-16.8904	-11.2106	-34.9919
0	2.89588	-3.87285	-3.27182	-1.2833	-2.85096	-4.7322	8.93539	-0.0515273	-0.391604	-3.50407	0.802114	-2.76636	-5.07021	-4.08192	-0.0183469		1.07385	7.99166	1.82497	2.35186	-3.63324	-3.47383	0.126821	0.547864	2.9558	-0.115569		1.48298	0.805221	1.58608	2.19223	0.94543	0.769578		-10.9628	-0.485245	1.22713	-0.313693	0.515753		0.9534	-6.60769	1.1115		1.03728	-0.884477	0.667668	2.00587	7.93335
20	49.6566	47.7264	18.5043	19.8361	48.7871	73.183	115.432	14.2316	6.60197	27.1743	12.8032	16.9467	23.3034	27.1574	11.4651		11.332	28.8378	10.2184	26.7763	11.568	28.7861	18.1847	7.77409	52.6097	32.2825		5.88336	4.21111	21.6529	6.70804	4.48849	4.88414		37.7975	10.5152	13.1784	14.7391	19.8533		12.622	23.0722	38.987		15.8813	43.4794	20.4223	15.2735	53.75
40	95.1978	101.873	43.4496	44.4131	106.463	150.621	226.54	30.8495	14.379	62.217	25.5422	38.9002	55.8577	63.3234	24.2217		22.0984	50.3681	17.6962	50.9707	29.4161	54.6863	37.0727	15.4881	104.257	68.5341		10.4958	7.188	42.9748	10.4683	8.25806	8.84145		92.1535	22.8887	27.0117	30.4707	38.6653		26.6687	54.2032	78.6395		33.9341	92.9742	42.7282	28.9621	103.672
60	142.622	171.731	71.2538	73.5484	169.126	229.002	344.242	51.208	23.7385	104.214	39.889	65.0477	93.7081	106.703	39.2276		33.4353	72.7668	25.4903	74.0455	51.2616	80.3222	56.9592	24.1199	157.573	110.312		15.4365	11.2968	66.027	15.8631	13.7051	13.5368		151.744	36.9436	41.8026	47.2823	58.2878		42.1023	87.4267	119.961		53.2793	148.59	68.5039	42.2422	156.408
80	196.017	241.503	102.076	108.121	239.749	324.861	470.149	75.0691	33.9986	153.215	56.7996	94.284	138.365	159.749	57.4564		45.6736	97.9738	34.3401	98.279	76.7588	109.315	78.5769	34.3236	213.936	157.427		20.6424	13.0511	89.5893	22.9441	18.6775	17.796		218.221	52.3844	56.7896	64.6191	79.6641		58.3883	122.329	162.075		73.334	210.521	98.4385	56.0644	211.447
100	253.209	360.062	135.171	148.199	320.34	431.722	603.373	99.0762	46.1538	209.802	78.1415	127.863	190.256	223.179	77.1451		58.2814	124.188	42.3824	124.194	106.625	137.814	102.016	42.5143	274.794	208.457		26.7644	20.2374	116.932	31.1215	24.6348	24.959		289.377	71.1868	70.8892	83.416	99.3047		72.3657	156.356	206.398		91.4152	278.821	131.054	68.2693	266.138
[truncated: 28 more columns]

## Sheet: Supplementary Fig. 1b-d
Target channel	WT																WT GFP															6D											6D GFP
Bath solution (mM)	140 NaCl, 20 Hepes, pH 7.4 (NaOH)
Pipette solution (mM)	140 CsCl, 20 Hepes, pH 7.4 (CsOH)
Pulse protocol	-100~+100, △20 mV, -40 mV (tail)
File name	22922000	22922002	22922003	2292206	2292208	22922005	22922007	22o03001	22o03003	22o03004	22o03007	22o03009	22o03011	22o03013	22o03014		22916000	22916001	22916002	22916004	22916007	22916008	22916005	22916006	22o04003	22o04004	22o04008	22o04010	22o04012	22o04014		22914009	22914001	22914003	22914004	22o05001	22o05005	22o05007	22o05008	22o05009	22o05011		22922000	22922002	22922005	22o06000	22922003	22o08000	22o08001
pipette [MΩ]	1.7	3.2	2.5	1.8	3.3	2.6	1.9	2.5	2.3	1.8	2.3	2.1	1.7	1.8	1.7		3.2	4.1	3.9	2.2	4.4	2.5	4.2	4.4	2.2	2.1	1.7	2.7	2.1	2.3		3.2	2.9	3.8	3.8	2	2.2	2.2	2	2.7	2.5		2.2	2.3	2.9	2.8	2.4	2.6	2
CM [pF]	17.2	13.5	13	14.2	12.5	22.3	13.9	15.9	14.2	13.4	9.22	22.6	15.7	12.5	16.7		12.7	10.4	13.4	14.4	10.8	15.4	12	12.9	11.2	12	16.2	11.2	14.5	17.5		18.2	12.8	20.5	17.8	18.3	11.5	11.3	16	14.9	11.9		16.7	9.81	11.7	14.4	12.2	18.9	10.9
Ra [MΩ]	2.04	4.76	27.9	2.76	3.64	3.79	2	2.78	2.13	3.12	2.72	6.62	2.49	1.37	2.38		4.4	6.24	7.2	2.72	24.9	3.18	20.6	24.5	2.41	2.55	2.66	2.83	1.79	2.65		8.36	8.36	5.49	6.05	2.3	1.68	2.81	1.98	2.96	2.76		3.09	2.06	4.15	2.91	6.8	6.52	2
-100	-4901.59	-5097.85	-986.96	-1265.98	-3019.74	-10811.2	-6721.07	-932.698	-522.809	-2036.16	-625.232	-2154.43	-2162.44	-1754.77	-949.224		-1369.51	-1720.56	-764.5	-3643.37	-465.475	-695.11	-73.8864	-378.302	-2241.26	-2761.25	-1733.13	-1085	-3159.83	-670.677		-848.452	-1155.22	-1185.94	-2149.41	-1192.15	-1947.93	-928.971	-568.812	-3426.47	-1721.29		-855.575	-740.293	-715.466	-436.842	-464.601	-443.016	-433.029
-80	-3805.19	-3855.1	-787.099	-1015.42	-2371.85	-8351.78	-5323.03	-718.89	-401.911	-1586.35	-485.565	-1715.72	-1703.99	-1393.39	-758.441		-1097.1	-1401.4	-609.059	-2950.45	-377.699	-541.562	-56.6171	-292.304	-1798.34	-2172.25	-1383.74	-862.078	-2461.44	-522.323		-674.714	-914.811	-914.726	-1734.65	-958.468	-1539.32	-740.359	-458.515	-2730.21	-1368.16		-695.93	-594.116	-558.278	-353.013	-366.154	-352.995	-347.799
-60	-2776.91	-2642.45	-609.594	-773.331	-1775.38	-5965.8	-4000.11	-534.554	-298.851	-1179.39	-347.537	-1284.2	-1277.92	-1054.45	-544.296		-844.136	-1052.21	-450.035	-2247.69	-287.128	-390.866	-40.5633	-215.352	-1350.95	-1591.27	-1027.37	-641.774	-1837.16	-382.616		-506.864	-635.033	-618.715	-1303.81	-745.283	-1201.7	-559.66	-329.32	-2053.15	-1025.64		-525.509	-436.499	-415.134	-270.869	-266.626	-272.609	-259.859
-40	-1745.42	-1697.62	-429.632	-534.983	-1184.69	-3904.85	-2685.08	-364.486	-200.542	-809.104	-225.08	-884.476	-882.817	-727.687	-358.986		-584.785	-683.508	-295.224	-1544.97	-195.85	-256.226	-23.272	-138.455	-891.853	-1032.11	-688.984	-420.343	-1218.84	-259.962		-336.398	-395.967	-361.031	-865.597	-528.155	-804.123	-375.665	-217.614	-1368.06	-697.918		-352.126	-290.515	-275.041	-183.927	-172.462	-178.338	-175.764
-20	-831.892	-829.807	-255.668	-285.453	-619.844	-1931.66	-1302.42	-192.56	-104.026	-434.1	-106.357	-476.479	-487.128	-400.048	-179.038		-319.859	-325.775	-141.666	-816.114	-98.8405	-123.747	-6.88991	-58.0739	-421.299	-506.73	-363.529	-208.215	-622.663	-132.07		-161.381	-152.418	-147.811	-408.916	-308.936	-408.283	-191.319	-106.518	-671.709	-358.714		-165.842	-144.446	-139.715	-96.204	-80.9706	-88.4575	-88.738
0	49.8091	-52.2834	-42.5336	-18.2229	-35.637	-105.528	124.202	-0.819284	-5.56078	-46.9545	7.39549	-62.5197	-79.6024	-51.024	-0.306394		-43.1304	31.5347	11.3449	-71.9144	2.25422	14.7131	15.9063	24.7835	14.4971	19.0979	-18.2764	0.797729	-3.69629	-3.46008		19.5441	102.293	37.4119	41.8631	-66.4882	-39.9491	1.43308	8.76582	44.0414	-1.37527		8.17237	9.6077	6.07242	-0.143755	9.41406	4.63959	4.13574
20	854.093	644.307	240.556	281.673	609.839	1631.98	1604.51	226.283	93.7479	364.136	118.046	382.995	365.863	339.468	191.467		247.318	375.245	166.346	695.442	109.687	153.61	33.2392	110.353	446.672	535.028	352.297	206.823	659.803	139.658		206.242	369.123	209.478	476.619	211.694	331.04	205.487	124.385	783.885	384.162		181.124	173.206	170.489	108.328	102.981	107.02	105.157
40	1637.4	1375.28	564.845	630.667	1330.78	3358.85	3148.91	490.508	204.182	833.708	235.499	879.145	876.966	791.543	404.503		553.391	706.809	325.328	1471.47	222.906	297.457	48.5596	199.609	887.753	1063.44	780.277	424.493	1380.15	305.423		402.192	644.712	362.772	907.279	538.314	628.893	418.922	247.809	1553.43	815.556		354.862	363.279	370.355	231.396	203.071	227.273	220.036
60	2453.09	2318.37	926.3	1044.39	2114.08	5106.74	4784.97	814.207	337.087	1396.46	367.776	1470.08	1471.22	1333.78	655.1		885.17	1022.23	494.198	2288.53	346.263	464.531	74.7278	297.096	1357.54	1637.39	1250.86	654.379	2207.46	497.064		608.523	931.415	522.552	1318.01	938.088	923.705	643.639	385.918	2347.84	1312.71		549.658	592.498	613.768	380.525	332.534	369.284	357.898
80	3371.49	3260.3	1326.99	1535.32	2996.87	7244.4	6535.07	1193.6	482.78	2053.08	523.693	2130.82	2172.33	1996.86	959.523		1245.38	1328.19	677.983	3107.1	481.751	647.525	95.9571	400.617	1831.75	2231.79	1827.75	876.243	3063.34	753.124		831.26	1254.06	703.972	1749.37	1404.69	1257.12	887.919	549.178	3187.64	1873.38		764.531	865.707	910.628	562.471	473.985	528.541	524.115
100	4355.2	4860.84	1757.23	2104.43	4004.25	9627.41	8386.89	1575.31	655.384	2811.35	720.464	2889.7	2987.02	2789.74	1288.32		1630.01	1663.57	872.717	3901.2	622.121	840.641	124.267	512.701	2349.12	2927.47	2477.62	1132.55	4047.73	1046.95		1060.72	1589.61	868.84	2210.66	1951.23	1584.86	1152.78	680.228	4094.42	2480.64		1023.67	1206.87	1273.99	767.477	623.409	728.51	714.922
-100	-284.976	-377.619	-75.92	-89.1537	-241.579	-484.806	-483.53	-58.6603	-36.8176	-151.952	-67.8126	-95.3289	-137.735	-140.381	-56.8397		-107.836	-165.439	-57.0523	-253.012	-43.0996	-45.137	-6.1572	-29.3257	-200.113	-230.104	-106.983	-96.8752	-217.919	-38.3244		-46.6182	-90.2516	-57.8509	-120.754	-65.145	-169.385	-82.2099	-35.5508	-229.965	-144.646		-51.232	-75.4631	-61.151	-30.3363	-38.0821	-23.44	-39.7275
-80	-221.232	-285.563	-60.5461	-71.5082	-189.748	-374.519	-382.951	-45.2132	-28.3036	-118.384	-52.6643	-75.9166	-108.534	-111.471	-45.4156		-86.3859	-134.75	-45.4522	-204.893	-34.9721	-35.1664	-4.71809	-22.6592	-160.566	-181.021	-85.4161	-76.9712	-169.754	-29.847		-37.0722	-71.4696	-44.6208	-97.4525	-52.3753	-133.854	-65.5185	-28.6572	-183.236	-114.972		-41.6725	-60.5622	-47.7161	-24.5148	-30.0126	-18.677	-31.9082
-60	-161.448	-153.631	-35.4415	-44.9611	-103.22	-346.849	-232.564	-31.0787	-22.1371	-88.0139	-37.6938	-56.8228	-81.3961	-84.3563	-32.5926		-66.4674	-101.174	-33.5847	-156.09	-26.5859	-25.3809	-3.38028	-16.6939	-120.62	-132.606	-63.4177	-57.3012	-126.7	-21.8638		-27.8497	-49.6119	-30.1812	-73.2475	-40.7259	-104.496	-49.5274	-20.5825	-137.795	-86.1884		-31.4676	-44.4954	-35.4815	-18.8104	-21.8546	-14.4238	-23.8402
-40	-101.478	-125.75	-33.0486	-37.6748	-94.7751	-175.105	-193.171	-22.9237	-14.1226	-60.3809	-24.4121	-39.1361	-56.2304	-58.215	-21.4962		-46.0461	-65.7219	-22.0316	-107.289	-18.1343	-16.638	-1.93933	-10.733	-79.6297	-86.0096	-42.5299	-37.5307	-84.0576	-14.855		-18.4834	-30.9349	-17.6113	-48.629	-28.8609	-69.9238	-33.2447	-13.6009	-91.8163	-58.6486		-21.0854	-29.6142	-23.5078	-12.7727	-14.1362	-9.43585	-16.1251
-20	-48.3658	-61.4671	-19.6667	-20.1023	-49.5876	-86.6215	-93.6996	-12.1107	-7.32576	-32.3955	-11.5354	-21.0832	-31.0273	-32.0038	-10.7208		-25.1857	-31.3246	-10.5721	-56.6746	-9.1519	-8.03553	-0.574159	-4.50185	-37.616	-42.2275	-22.44	-18.5906	-42.9423	-7.54687		-8.86708	-11.9077	-7.21029	-22.9728	-16.8818	-35.5028	-16.9309	-6.6574	-45.0811	-30.144		-9.93065	-14.7243	-11.9414	-6.68083	-6.63694	-4.68029	-8.1411
0	2.89588	-3.87285	-3.27182	-1.2833	-2.85096	-4.7322	8.93539	-0.0515273	-0.391604	-3.50407	0.802114	-2.76636	-5.07021	-4.08192	-0.0183469		-3.39609	3.03218	0.846631	-4.99405	0.208724	0.955394	1.32552	1.92121	1.29438	1.59149	-1.12817	0.0712258	-0.254916	-0.197719		1.07385	7.99166	1.82497	2.35186	-3.63324	-3.47383	0.126821	0.547864	2.9558	-0.115569		0.489363	0.979378	0.51901	-0.00998302	0.771644	0.245481	0.379426
20	49.6566	47.7264	18.5043	19.8361	48.7871	73.183	115.432	14.2316	6.60197	27.1743	12.8032	16.9467	23.3034	27.1574	11.4651		19.4739	36.0813	12.4139	48.2946	10.1562	9.97466	2.76993	8.55447	39.8815	44.5857	21.7467	18.4664	45.5037	7.98047		11.332	28.8378	10.2184	26.7763	11.568	28.7861	18.1847	7.77409	52.6097	32.2825		10.8458	17.6561	14.5717	7.5228	8.44104	5.66241	9.64743
40	95.1978	101.873	43.4496	44.4131	106.463	150.621	226.54	30.8495	14.379	62.217	25.5422	38.9002	55.8577	63.3234	24.2217		43.5741	67.9624	24.2782	102.185	20.6394	19.3154	4.04663	15.4735	79.2637	88.6203	48.1652	37.9011	95.1824	17.4527		22.0984	50.3681	17.6962	50.9707	29.4161	54.6863	37.0727	15.4881	104.257	68.5341		21.2492	37.0315	31.6543	16.0692	16.6452	12.025	20.1868
60	142.622	171.731	71.2538	73.5484	169.126	229.002	344.242	51.208	23.7385	104.214	39.889	65.0477	93.7081	106.703	39.2276		69.6984	98.2916	36.8804	158.925	32.0614	30.1643	6.22732	23.0307	121.209	136.449	77.2138	58.4267	152.239	28.4037		33.4353	72.7668	25.4903	74.0455	51.2616	80.3222	56.9592	24.1199	157.573	110.312		32.9137	60.3973	52.4588	26.4253	27.2569	19.5388	32.8346
80	196.017	241.503	102.076	108.121	239.749	324.861	470.149	75.0691	33.9986	153.215	56.7996	94.284	138.365	159.749	57.4564		98.0617	127.711	50.5957	215.771	44.6066	42.0471	7.99643	31.0556	163.549	185.982	112.824	78.236	211.265	43.0357		45.6736	97.9738	34.3401	98.279	76.7588	109.315	78.5769	34.3236	213.936	157.427		45.7803	88.2474	77.8314	39.0605	38.8513	27.9651	48.0839
100	253.209	360.062	135.171	148.199	320.34	431.722	603.373	99.0762	46.1538	209.802	78.1415	127.863	190.256	223.179	77.1451		128.347	159.959	65.1282	270.917	57.6038	54.5871	10.3556	39.7442	209.743	243.956	152.939	101.12	279.154	59.8255		58.2814	124.188	42.3824	124.194	106.625	137.814	102.016	42.5143	274.794	208.457		61.2977	123.024	108.888	53.297	51.0991	38.5455	65.5892
[truncated: 5 more columns]

## Sheet: Supplementary Fig. 1e-g
Target channel	WT																6D											S59A								7D (S59D + 6D)									8D (S59D/S86D + 6D)
Bath solution (mM)	140 NaCl, 20 Hepes, pH 7.4 (NaOH)
Pipette solution (mM)	140 CsCl, 20 Hepes, pH 7.4 (CsOH)
Pulse protocol	-100~+100, △20 mV, -40 mV (tail)
File name	22922000	22922002	22922003	2292206	2292208	22922005	22922007	22o03001	22o03003	22o03004	22o03007	22o03009	22o03011	22o03013	22o03014		22914009	22914001	22914003	22914004	22o05001	22o05005	22o05007	22o05008	22o05009	22o05011		22o19000	22o19001	22o19002	22o19003	22o19004	22o19005	22o19007		23303011	23303012	23303013	23303014	23303015	23303016	23303017	23303018		23303019	23303020	23303021	23303022	23303023
pipette [MΩ]	1.7	3.2	2.5	1.8	3.3	2.6	1.9	2.5	2.3	1.8	2.3	2.1	1.7	1.8	1.7		3.2	2.9	3.8	3.8	2	2.2	2.2	2	2.7	2.5		3.6	3.4	2.5	3.4	2.4	2.5	3.5		3.7	4.4	4.7	3.7	3.7	5.3	5.3	4.9		5.1	5.1	6	5.8	5.1
CM [pF]	17.2	13.5	13	14.2	12.5	22.3	13.9	15.9	14.2	13.4	9.22	22.6	15.7	12.5	16.7		18.2	12.8	20.5	17.8	18.3	11.5	11.3	16	14.9	11.9		15.8	18.4	13.4	15.4	16.2	17	13.8		8.245	10.77	9.987	20.92	10.85	9.146	13.46	13.46		12.55	9.785	11.32	9.785	9.517
Ra [MΩ]	2.04	4.76	27.9	2.76	3.64	3.79	2	2.78	2.13	3.12	2.72	6.62	2.49	1.37	2.38		8.36	8.36	5.49	6.05	2.3	1.68	2.81	1.98	2.96	2.76		9.89	3.98	3.23	4.78	2.73	2.93	5.2		4.71	5.638	6.632	4.519	4.069	7.429	10.03	6.979		16.56	6.937	9.563	28.51	7.617
-100	-4901.59	-5097.85	-986.96	-1265.98	-3019.74	-10811.2	-6721.07	-932.698	-522.809	-2036.16	-625.232	-2154.43	-2162.44	-1754.77	-949.224		-848.452	-1155.22	-1185.94	-2149.41	-1192.15	-1947.93	-928.971	-568.812	-3426.47	-1721.29		-1212.33	-241.498	-123.159	-1339.65	-426.731	-170.367	-420.609		-83.3595	-643.216	-85.1648	-401.732	-412.854	-258.584	-175.58	-184.373		-301.238	-238.614	-1226.8	-220.151	-143.935
-80	-3805.19	-3855.1	-787.099	-1015.42	-2371.85	-8351.78	-5323.03	-718.89	-401.911	-1586.35	-485.565	-1715.72	-1703.99	-1393.39	-758.441		-674.714	-914.811	-914.726	-1734.65	-958.468	-1539.32	-740.359	-458.515	-2730.21	-1368.16		-1009.57	-204.463	-96.8105	-1035.02	-333.612	-136.648	-336.343		-64.2809	-450.064	-68.7665	-330.132	-329.427	-186.088	-146.755	-146.586		-220.316	-178.367	-933.965	-185.968	-112.393
-60	-2776.91	-2642.45	-609.594	-773.331	-1775.38	-5965.8	-4000.11	-534.554	-298.851	-1179.39	-347.537	-1284.2	-1277.92	-1054.45	-544.296		-506.864	-635.033	-618.715	-1303.81	-745.283	-1201.7	-559.66	-329.32	-2053.15	-1025.64		-758.751	-144.288	-71.6856	-745.945	-250.405	-100.939	-252.485		-46.3233	-323.154	-51.0269	-243.614	-225.658	-121.984	-108.311	-107.979		-158.451	-124.943	-676.922	-115.373	-86.9791
-40	-1745.42	-1697.62	-429.632	-534.983	-1184.69	-3904.85	-2685.08	-364.486	-200.542	-809.104	-225.08	-884.476	-882.817	-727.687	-358.986		-336.398	-395.967	-361.031	-865.597	-528.155	-804.123	-375.665	-217.614	-1368.06	-697.918		-500.441	-93.691	-46.9806	-496.082	-161.371	-63.2693	-170.159		-29.3048	-206.444	-32.2784	-161.51	-147.956	-75.9393	-67.2871	-68.8066		-97.0657	-70.0306	-443.18	-73.9995	-54.4391
-20	-831.892	-829.807	-255.668	-285.453	-619.844	-1931.66	-1302.42	-192.56	-104.026	-434.1	-106.357	-476.479	-487.128	-400.048	-179.038		-161.381	-152.418	-147.811	-408.916	-308.936	-408.283	-191.319	-106.518	-671.709	-358.714		-238.314	-39.7027	-22.5127	-252.123	-69.7932	-25.5882	-78.7895		-11.9803	-91.9424	-12.4497	-76.4622	-72.7999	-25.4834	-26.507	-29.1669		-39.8871	-29.931	-209.662	-31.7444	-23.6251
0	49.8091	-52.2834	-42.5336	-18.2229	-35.637	-105.528	124.202	-0.819284	-5.56078	-46.9545	7.39549	-62.5197	-79.6024	-51.024	-0.306394		19.5441	102.293	37.4119	41.8631	-66.4882	-39.9491	1.43308	8.76582	44.0414	-1.37527		13.9368	15.2199	3.62499	-0.352945	27.2519	10.7983	20.9351		5.54871	13.8541	7.59857	11.7038	2.40112	14.4586	13.2358	11.2845		18.6115	7.87908	17.9544	21.451	8.99766
20	854.093	644.307	240.556	281.673	609.839	1631.98	1604.51	226.283	93.7479	364.136	118.046	382.995	365.863	339.468	191.467		206.242	369.123	209.478	476.619	211.694	331.04	205.487	124.385	783.885	384.162		257.7	72.673	32.1104	259.11	143.065	48.4162	136.416		24.7564	119.737	27.1942	100.053	70.2787	61.5355	54.229	48.6725		73.8361	41.2057	245.111	65.6381	42.717
40	1637.4	1375.28	564.845	630.667	1330.78	3358.85	3148.91	490.508	204.182	833.708	235.499	879.145	876.966	791.543	404.503		402.192	644.712	362.772	907.279	538.314	628.893	418.922	247.809	1553.43	815.556		507.972	133.422	61.0044	509.33	293.68	84.3504	270.356		45.7129	213.606	44.8564	194.86	131.943	85.5096	106.512	87.889		131.722	70.3346	486.475	102.433	78.592
60	2453.09	2318.37	926.3	1044.39	2114.08	5106.74	4784.97	814.207	337.087	1396.46	367.776	1470.08	1471.22	1333.78	655.1		608.523	931.415	522.552	1318.01	938.088	923.705	643.639	385.918	2347.84	1312.71		779.641	203.898	95.6941	774.376	455.095	137.116	435.21		65.4827	289.865	63.4068	300.07	195.822	148.806	185.682	130.459		193.728	110.539	747.426	155.22	130.432
80	3371.49	3260.3	1326.99	1535.32	2996.87	7244.4	6535.07	1193.6	482.78	2053.08	523.693	2130.82	2172.33	1996.86	959.523		831.26	1254.06	703.972	1749.37	1404.69	1257.12	887.919	549.178	3187.64	1873.38		1082.56	283.253	123.386	1098.21	629.453	162.905	624.214		87.0281	401.384	83.1305	407.814	265.868	185.74	263.069	179.726		259.062	127.705	1014.15	224.508	177.754
100	4355.2	4860.84	1757.23	2104.43	4004.25	9627.41	8386.89	1575.31	655.384	2811.35	720.464	2889.7	2987.02	2789.74	1288.32		1060.72	1589.61	868.84	2210.66	1951.23	1584.86	1152.78	680.228	4094.42	2480.64		1413.68	377.656	158.105	1440.65	803.078	219.488	834.106		107.894	558.513	105.38	530.849	373.464	271.267	344.538	239.009		335.894	198.023	1323.67	304.524	234.449
-100	-284.976	-377.619	-75.92	-89.1537	-241.579	-484.806	-483.53	-58.6603	-36.8176	-151.952	-67.8126	-95.3289	-137.735	-140.381	-56.8397		-46.6182	-90.2516	-57.8509	-120.754	-65.145	-169.385	-82.2099	-35.5508	-229.965	-144.646		-76.7298	-13.1249	-9.191	-86.9902	-26.3414	-10.0216	-30.4789		-10.1103	-59.723	-8.52757	-19.2032	-38.051	-28.2729	-13.0446	-13.6979		-24.003	-24.3857	-108.374	-22.4988	-15.124
-80	-221.232	-285.563	-60.5461	-71.5082	-189.748	-374.519	-382.951	-45.2132	-28.3036	-118.384	-52.6643	-75.9166	-108.534	-111.471	-45.4156		-37.0722	-71.4696	-44.6208	-97.4525	-52.3753	-133.854	-65.5185	-28.6572	-183.236	-114.972		-63.8967	-11.1121	-7.22466	-67.2088	-20.5934	-8.03811	-24.3727		-7.79635	-41.7886	-6.8856	-15.7807	-30.3619	-20.3464	-10.903	-10.8905		-17.5551	-18.2286	-82.5058	-19.0054	-11.8097
-60	-161.448	-153.631	-35.4415	-44.9611	-103.22	-346.849	-232.564	-31.0787	-22.1371	-88.0139	-37.6938	-56.8228	-81.3961	-84.3563	-32.5926		-27.8497	-49.6119	-30.1812	-73.2475	-40.7259	-104.496	-49.5274	-20.5825	-137.795	-86.1884		-48.0222	-7.84177	-5.34967	-48.438	-15.4571	-5.93759	-18.296		-5.61835	-30.005	-5.10933	-11.645	-20.798	-13.3374	-8.04684	-8.02221		-12.6256	-12.7688	-59.7988	-11.7908	-9.13934
-40	-101.478	-125.75	-33.0486	-37.6748	-94.7751	-175.105	-193.171	-22.9237	-14.1226	-60.3809	-24.4121	-39.1361	-56.2304	-58.215	-21.4962		-18.4834	-30.9349	-17.6113	-48.629	-28.8609	-69.9238	-33.2447	-13.6009	-91.8163	-58.6486		-31.6735	-5.0919	-3.50602	-32.2131	-9.96116	-3.72172	-12.3303		-3.55425	-19.1684	-3.23204	-7.72037	-13.6365	-8.30301	-4.99905	-5.11193		-7.73432	-7.15694	-39.1502	-7.56254	-5.7202
-20	-48.3658	-61.4671	-19.6667	-20.1023	-49.5876	-86.6215	-93.6996	-12.1107	-7.32576	-32.3955	-11.5354	-21.0832	-31.0273	-32.0038	-10.7208		-8.86708	-11.9077	-7.21029	-22.9728	-16.8818	-35.5028	-16.9309	-6.6574	-45.0811	-30.144		-15.0831	-2.15776	-1.68005	-16.3716	-4.30822	-1.50519	-5.70939		-1.45304	-8.5369	-1.24659	-3.65498	-6.70967	-2.78629	-1.96931	-2.16693		-3.17826	-3.05887	-18.5214	-3.24419	-2.48241
0	2.89588	-3.87285	-3.27182	-1.2833	-2.85096	-4.7322	8.93539	-0.0515273	-0.391604	-3.50407	0.802114	-2.76636	-5.07021	-4.08192	-0.0183469		1.07385	7.99166	1.82497	2.35186	-3.63324	-3.47383	0.126821	0.547864	2.9558	-0.115569		0.882074	0.827166	0.270522	-0.0229185	1.68222	0.635193	1.51704		0.672978	1.28636	0.760846	0.559455	0.221302	1.58087	0.983342	0.838373		1.48298	0.805221	1.58608	2.19223	0.94543
20	49.6566	47.7264	18.5043	19.8361	48.7871	73.183	115.432	14.2316	6.60197	27.1743	12.8032	16.9467	23.3034	27.1574	11.4651		11.332	28.8378	10.2184	26.7763	11.568	28.7861	18.1847	7.77409	52.6097	32.2825		16.3101	3.94962	2.3963	16.8253	8.83118	2.84801	9.88519		3.0026	11.1177	2.72296	4.78265	6.4773	6.72814	4.0289	3.61609		5.88336	4.21111	21.6529	6.70804	4.48849
40	95.1978	101.873	43.4496	44.4131	106.463	150.621	226.54	30.8495	14.379	62.217	25.5422	38.9002	55.8577	63.3234	24.2217		22.0984	50.3681	17.6962	50.9707	29.4161	54.6863	37.0727	15.4881	104.257	68.5341		32.1501	7.2512	4.55257	33.0734	18.1284	4.96179	19.591		5.54431	19.8334	4.49147	9.31451	12.1607	9.3494	7.91323	6.52965		10.4958	7.188	42.9748	10.4683	8.25806
60	142.622	171.731	71.2538	73.5484	169.126	229.002	344.242	51.208	23.7385	104.214	39.889	65.0477	93.7081	106.703	39.2276		33.4353	72.7668	25.4903	74.0455	51.2616	80.3222	56.9592	24.1199	157.573	110.312		49.3444	11.0814	7.14135	50.2842	28.0923	8.06563	31.537		7.94212	26.9142	6.34893	14.3437	18.0482	16.2701	13.7951	9.69231		15.4365	11.2968	66.027	15.8631	13.7051
80	196.017	241.503	102.076	108.121	239.749	324.861	470.149	75.0691	33.9986	153.215	56.7996	94.284	138.365	159.749	57.4564		45.6736	97.9738	34.3401	98.279	76.7588	109.315	78.5769	34.3236	213.936	157.427		68.5165	15.3942	9.20789	71.3125	38.8551	9.58262	45.2329		10.5553	37.2687	8.32388	19.494	24.504	20.3084	19.5445	13.3526		20.6424	13.0511	89.5893	22.9441	18.6775
100	253.209	360.062	135.171	148.199	320.34	431.722	603.373	99.0762	46.1538	209.802	78.1415	127.863	190.256	223.179	77.1451		58.2814	124.188	42.3824	124.194	106.625	137.814	102.016	42.5143	274.794	208.457		89.4735	20.5248	11.7989	93.5486	49.5727	12.911	60.4425		13.086	51.8582	10.5517	25.3752	34.4206	29.6597	25.5972	17.757		26.7644	20.2374	116.932	31.1215	24.6348
[truncated: 19 more columns]

## Sheet: Supplementary Fig. 2a-c
ImageJ_vertical cut & quantification
	WB	Construct											Sampling date	Image date	WB	Construct								Sampling date	Image date	WB	Construct
		WT	S59A	S59D	S59E	6D	7D (59)	7D (86)	8D	6D+4D	8D+4D					WT	VGRE	EERA	AAAA	DDDD	EEEE	NNNN					WT	6D F106A F109A	8D F106A F109A	6D 8G	8D 8G
Raw data	Actin	54287.5	60714.4	59967.3	63608	55396	58042	54922.5	56297.7	50100.4	47354.7		2023-09-06	2023-09-08	Actin	18392.4	18863.5	19155	17895.5	19799.2	20549.4	19102.7		2023-09-14.1	2023-09-15	Actin	27381.5	26084.4	27769.9	26921.5	24111.7
	TfR	63237.1	66771.4	63069.1	58910.2	59974.8	64662.8	58204.5	57908.9	67107.2	63893.1			2023-09-12	TfR	14487.2	14450.8	16138.2	17442.4	14632.8	14329.9	15191.8			2023-09-18	TfR	11634.4	23573.4	28162.4	31646	28586.5
	HA-Total	1538.77	990.284	1719.77	1682.48	1702.84	2405.13	3240.55	4087.84	20246.7	22931.8			2023-09-08	HA-Total	1209.28	1009.92	845.042	4083.3	722.627	467.799	1016.65			2023-09-18	HA-Total	985.87	9093.15	8456.33	5898.79	7661.62
	HA-Surf	2328.18	1737.6	1439.41	1474.23	1147.58	1795.77	3008.77	4033.6	22608	24582.1			2023-09-08	HA-Surf	5265.77	10805.4	10835.8	21189.6	8902.35	5419.35	15004.2			2023-09-18	HA-Surf	1859.75	17290.6	20094.2	17763.4	21274.4
	Actin	59291.2	61779.6	63377.6	60925.1	61717.5	59842.4	61856.7	63457.6	56151.1	55713.9		2023-09-07	2023-09-08	Actin	20161	20013.4	21673.2	20491.9	19522.5	18134.3	15722.1		2023-09-14.2	2023-09-15	Actin	31273.9	29626	30870.3	31942.6	28874.3
	TfR	55594	54083.1	50514.5	47949.1	50389	39002.5	47049.2	56351.1	64228.1	54609.9			2023-09-12	TfR	14827.8	14038.1	15202.1	17370.4	16634.8	18330.9	18563.2			2023-09-15	TfR	29794.7	31728.6	30613.6	33493.2	27080.3
	HA-Total	2304.53	1888.31	1478.65	1551.23	2445.43	3161.72	4392.31	6791.06	12840	14900.3			2023-09-08	HA-Total	1087.65	1018.28	941.163	7352.13	484.213	382.263	812.113			2023-09-15	HA-Total	711.163	5686.33	3692.96	1931.18	1820.6
	HA-Surf	5336.48	3852.13	3653.89	3666.3	3212.77	3059.89	4777.77	6861.31	15774.8	15956.3			2023-09-08	HA-Surf	2762.65	6628.31	7893.06	21425.4	8035.23	4634.35	10290.2			2023-09-15	HA-Surf	694.163	12753.9	17918.6	19272.8	24876.4
	Actin	65257.1	64102.2	64740.7	60912.1	56382.5	56194.9	54882	50543.8	39269.9	40511.8		2023-09-08	2023-09-11	Actin	22120.7	22319.7	21997.6	21740.6	22114.6	21437.5	22035.5		2023-09-14.3	2023-09-18	Actin	12580.8	15956.3	23434.3	22750.5	23234.1
	TfR	59614.9	55690.4	46960.4	41409	46376.2	46692.5	49461.8	45483	56661.5	44958.6			2023-09-12	TfR	14087.5	14654.5	14357.5	18541.6	16876.5	15577.6	15496.5			2023-09-15	TfR	24289	27505.7	28795.9	31993.1	33803.2
	HA-Total	6063.89	3970.3	2355.89	2399.06	3269.6	3729.01	5575.18	5899.31	12895.4	15295.2			2023-09-11	HA-Total	1798.36	1137.48	1341.28	9018.84	642.799	189.556	1048.46			2023-09-15	HA-Total	1176.87	8473.03	6220.62	3141.08	4109.91
	HA-Surf	6759.89	7632.6	4711.18	4965.6	4112.6	3953.48	4472.18	7718.89	15794.4	17022.1			2023-09-11	HA-Surf	3095.94	7598.18	8724.35	19977.1	8407.48	5409.48	12223.9			2023-09-15	HA-Surf	1292.75	16481.2	21006.5	19202.4	22839
Relative surface expression level of AtSLAC1 (Surface/TfR)
	Normalized	0.0368167	0.0260231	0.0228227	0.0250251	0.0191343	0.0277713	0.0516931	0.0696542	0.336893	0.384738				Normalized	0.363478	0.747736	0.671435	1.21484	0.608385	0.378185	0.987652				Normalized	0.159849	0.733481	0.713511	0.561315	0.744211
		0.0959901	0.0712262	0.0723335	0.0764625	0.0637594	0.0784537	0.101548	0.12176	0.245606	0.292187					0.186316	0.472167	0.51921	1.23345	0.483038	0.252817	0.554333					0.0232982	0.401968	0.585316	0.575423	0.918614
		0.113393	0.137054	0.100323	0.119916	0.088679	0.0846705	0.090417	0.169709	0.278749	0.378618					0.219765	0.518489	0.607652	1.07742	0.498177	0.34726	0.788817					0.0532237	0.599191	0.729497	0.600204	0.675645
	Relative WT	0.448621	0.317098	0.2781	0.304937	0.233156	0.3384	0.629893	0.848753	4.10512	4.68812				Relative WT	1.41696	2.91492	2.61748	4.73585	2.37169	1.47429	3.8502				Relative WT	2.02879	9.3093	9.05584	7.12418	9.44548
		1.16966	0.867908	0.881401	0.931714	0.776924	0.955978	1.23739	1.48367	2.99277	3.56037					0.726322	1.84066	2.02405	4.80839	1.88305	0.985564	2.16098					0.295699	5.10176	7.42879	7.30324	11.659
		1.38172	1.67004	1.22245	1.46121	1.08057	1.03173	1.10175	2.06795	3.39663	4.61355					0.85672	2.02124	2.36883	4.20015	1.94206	1.35374	3.07508					0.675512	7.60489	9.25873	7.61775	8.57525
	Average	1	0.951681	0.793985	0.899286	0.696885	0.775369	0.989678	1.46679	3.49817	4.28735				Average	1	2.25894	2.33679	4.58147	2.0656	1.2712	3.02875				Average	1	7.33865	8.58112	7.34839	9.89324
	S.E.M.	0.282404	0.3928	0.276093	0.33418	0.24788	0.219576	0.184105	0.352053	0.325097	0.364125				S.E.M.	0.21185	0.332107	0.172054	0.191802	0.15399	0.146996	0.488187				S.E.M.	0.52595	1.22188	0.579133	0.144261	0.917919
Relative total expression level of AtSLAC1 (Total/Actin)
	Normalized	0.0283448	0.0163105	0.0286785	0.0264507	0.0307394	0.0414378	0.0590022	0.0726112	0.404124	0.484256				Normalized	0.0657489	0.0535383	0.0441159	0.228175	0.0364978	0.0227646	0.0532202				Normalized	0.0360049	0.348605	0.304514	0.219111	0.317755
		0.038868	0.0305652	0.0233308	0.0254613	0.0396229	0.0528341	0.0710077	0.107017	0.228669	0.267443					0.053948	0.05088	0.0434253	0.358782	0.0248028	0.0210795	0.0516543					0.0227398	0.191937	0.119628	0.0604579	0.0630524
		0.0929231	0.0619371	0.0363896	0.0393857	0.0579896	0.0663586	0.101585	0.116717	0.328379	0.377549					0.0812972	0.0509629	0.0609742	0.414838	0.0290667	0.00884226	0.0475802					0.0935448	0.531015	0.265449	0.138067	0.176891
	Relative WT	0.531014	0.305563	0.537265	0.49553	0.575876	0.7763	1.10535	1.3603	7.57089	9.07209				Relative WT	0.981356	0.799102	0.658466	3.4057	0.544759	0.33978	0.794354				Relative WT	0.709272	6.86728	5.99872	4.31633	6.25956
		0.728156	0.572611	0.437081	0.476995	0.742299	0.989799	1.33027	2.00487	4.2839	5.01031					0.805218	0.759425	0.648157	5.35511	0.370202	0.314629	0.770982					0.447959	3.78103	2.3566	1.19098	1.24209
		1.74083	1.16034	0.681727	0.737854	1.08638	1.24317	1.9031	2.18658	6.15189	7.07303					1.21343	0.760663	0.910089	6.19179	0.433844	0.131978	0.710173					1.84277	10.4606	5.22916	2.71982	3.48463
	Average	1	0.679503	0.552024	0.570127	0.801519	1.00309	1.44624	1.85059	6.00223	7.05181				Average	1	0.773063	0.738904	4.9842	0.449602	0.262129	0.758503				Average	1	7.03631	4.52816	2.74237	3.66209
	S.E.M.	0.374761	0.252473	0.0710078	0.0840344	0.150316	0.134937	0.237479	0.25069	0.951817	1.17258				S.E.M.	0.118208	0.0130245	0.0856442	0.825383	0.0510024	0.0654794	0.0250893				S.E.M.	0.428083	1.93009	1.10827	0.902281	1.45113
Relative surface localization level of AtSLAC1 [(Surface/TfR)/(Total/Actin)]
	Normalized	1.29889	1.59548	0.795813	0.946102	0.622468	0.670192	0.876122	0.959276	0.833639	0.794492				Normalized	5.52827	13.9664	15.2198	5.32415	16.6691	16.6128	18.5578				Normalized	4.43963	2.10405	2.34311	2.56179	2.34209
		2.46965	2.3303	3.10035	3.00308	1.60916	1.48491	1.4301	1.13776	1.07407	1.09252					3.45362	9.28001	11.9564	3.43787	19.4751	11.9935	10.7316					1.02455	2.09427	4.89279	9.51775	14.569
		1.22028	2.2128	2.7569	3.04466	1.52922	1.27595	0.890062	1.45403	0.848863	1.00283					2.70323	10.1738	9.96573	2.59721	17.1391	39.2728	16.5787					0.568964	1.12839	2.74816	4.3472	3.81955
	Relative WT	0.781079	0.959433	0.478558	0.568933	0.374318	0.403017	0.526851	0.576855	0.501304	0.477764				Relative WT	1.41931	3.58568	3.90748	1.36691	4.27957	4.26513	4.76448				Relative WT	2.20762	1.04624	1.16512	1.27386	1.16461
		1.48511	1.40132	1.86438	1.80589	0.967657	0.892941	0.859984	0.684185	0.645887	0.656981					0.88667	2.38252	3.06965	0.882628	4.99999	3.07917	2.7552					0.509462	1.04138	2.43295	4.73273	7.2445
		0.733812	1.33065	1.65785	1.83089	0.91959	0.767289	0.535234	0.874372	0.510459	0.603048					0.69402	2.612	2.55857	0.6668	4.40024	10.0828	4.25636					0.282919	0.561094	1.36653	2.16166	1.89928
	Average	1	1.23047	1.33359	1.4019	0.753855	0.687749	0.64069	0.711804	0.55255	0.579264				Average	1	2.86007	3.17856	0.972111	4.55993	5.80902	3.92534				Average	1	0.882906	1.65487	2.72275	3.43613
	S.E.M.	0.242938	0.137044	0.431655	0.416548	0.190275	0.146914	0.109674	0.0869887	0.0467431	0.0530847				S.E.M.	0.216906	0.368805	0.393186	0.206997	0.222768	2.16412	0.603182				S.E.M.	0.60734	0.160912	0.393363	1.03715	1.91596

## Sheet: Supplementary Fig. 12bc
Target channel	WT																S59A								EERLCA								VGRLCE									AAALCA					NNNLCN
Bath solution (mM)	140 NaCl, 20 Hepes, pH 7.4 (NaOH)
Pipette solution (mM)	140 CsCl, 20 Hepes, pH 7.4 (CsOH)
Pulse protocol	-100~+100, △20 mV, -40 mV (tail)
File name	22922000	22922002	22922003	2292206	2292208	22922005	22922007	22o03001	22o03003	22o03004	22o03007	22o03009	22o03011	22o03013	22o03014		22o19000	22o19001	22o19002	22o19003	22o19004	22o19005	22o19007		23427000	23427002	23427004	23427006	23427008	23427009	23427011		22d08001	22d08002	22d08003	22d08004	22d08005	22d08006	22d08007	22d08008		23531006	23531008	23531010	23531012		23531027	23531029	23531032
pipette [MΩ]	1.7	3.2	2.5	1.8	3.3	2.6	1.9	2.5	2.3	1.8	2.3	2.1	1.7	1.8	1.7		3.6	3.4	2.5	3.4	2.4	2.5	3.5		2.2	3.2	3.2	1.9	1.9	2.6	2.2		2.8	4.1	4.4	1.9	1.9	2.7	2.5	2.5		3.1	3.5	3.1	3		3.6	3	3.6
CM [pF]	17.2	13.5	13	14.2	12.5	22.3	13.9	15.9	14.2	13.4	9.22	22.6	15.7	12.5	16.7		15.8	18.4	13.4	15.4	16.2	17	13.8		8.456	10.48	14.25	12.22	12.15	15.04	16.58		10.1	13.7	14.4	11.2	17.5	21.04	12.8	10.9		12.09	13.71	10.34	15.2		12.55	11.39	16.11
Ra [MΩ]	2.04	4.76	27.9	2.76	3.64	3.79	2	2.78	2.13	3.12	2.72	6.62	2.49	1.37	2.38		9.89	3.98	3.23	4.78	2.73	2.93	5.2		4.736	15.39	7.138	1.326	1.383	2.547	2.441		3.67	5.96	9.81	1.69	1.78	4.14	30.9	56.5		3.394	3.898	6.434	6.052		6.226	5.174	5.999
-100	-4901.59	-5097.85	-986.96	-1265.98	-3019.74	-10811.2	-6721.07	-932.698	-522.809	-2036.16	-625.232	-2154.43	-2162.44	-1754.77	-949.224		-1212.33	-241.498	-123.159	-1339.65	-426.731	-170.367	-420.609		-601.18	-536.126	-302.408	-714.759	-778.446	-1930.36	-1255.63		-185.752	-280.566	-651.098	-242.863	-1219.51	-1347.96	-72.2139	-195.363		-300.308	-1151.26	-824.056	-1476.97		-216.904	-337.139	-259.897
-80	-3805.19	-3855.1	-787.099	-1015.42	-2371.85	-8351.78	-5323.03	-718.89	-401.911	-1586.35	-485.565	-1715.72	-1703.99	-1393.39	-758.441		-1009.57	-204.463	-96.8105	-1035.02	-333.612	-136.648	-336.343		-479.798	-423.667	-234.898	-581.351	-625.499	-1535.92	-1004.96		-147.038	-223.614	-522.623	-188.475	-981.024	-1033.9	-55.3474	-155.353		-231.361	-935.178	-661.602	-1192.95		-154.675	-265.697	-209.332
-60	-2776.91	-2642.45	-609.594	-773.331	-1775.38	-5965.8	-4000.11	-534.554	-298.851	-1179.39	-347.537	-1284.2	-1277.92	-1054.45	-544.296		-758.751	-144.288	-71.6856	-745.945	-250.405	-100.939	-252.485		-361.492	-321.25	-174.282	-448.241	-473.274	-1149.28	-747.152		-111.467	-160.253	-394.574	-140.346	-759.824	-779.665	-39.9334	-112.978		-172.428	-722.155	-509.43	-917.273		-103.772	-200.445	-152
-40	-1745.42	-1697.62	-429.632	-534.983	-1184.69	-3904.85	-2685.08	-364.486	-200.542	-809.104	-225.08	-884.476	-882.817	-727.687	-358.986		-500.441	-93.691	-46.9806	-496.082	-161.371	-63.2693	-170.159		-241.077	-220.781	-111.81	-312.423	-327.731	-773.477	-488.185		-76.4207	-98.8495	-263.931	-86.731	-535.221	-490.427	-25.2059	-70.729		-115.222	-501.867	-362.35	-644.527		-60.8428	-140.469	-97.3731
-20	-831.892	-829.807	-255.668	-285.453	-619.844	-1931.66	-1302.42	-192.56	-104.026	-434.1	-106.357	-476.479	-487.128	-400.048	-179.038		-238.314	-39.7027	-22.5127	-252.123	-69.7932	-25.5882	-78.7895		-110.948	-108.508	-51.2798	-170.873	-171.564	-381.602	-236.93		-39.4719	-42.8354	-127.473	-35.0829	-286.896	-226.596	-10.343	-25.9663		-53.7542	-270.328	-197.749	-349.609		-23.6219	-70.4753	-42.2734
0	49.8091	-52.2834	-42.5336	-18.2229	-35.637	-105.528	124.202	-0.819284	-5.56078	-46.9545	7.39549	-62.5197	-79.6024	-51.024	-0.306394		13.9368	15.2199	3.62499	-0.352945	27.2519	10.7983	20.9351		33.4829	15.0625	14.1759	-15.4006	-1.86087	19.5385	2.41767		-0.226372	8.94898	16.9226	12.5967	-15.7243	25.7486	4.37603	23.0019		15.8059	-22.6887	-19.5583	-33.136		16.2841	5.91319	13.1452
20	854.093	644.307	240.556	281.673	609.839	1631.98	1604.51	226.283	93.7479	364.136	118.046	382.995	365.863	339.468	191.467		257.7	72.673	32.1104	259.11	143.065	48.4162	136.416		198.149	155.879	85.4928	161.718	207.831	444.442	229.844		42.7721	58.1008	168.098	57.5458	286.632	267.753	18.2603	74.4753		110.399	248.467	187.475	309.743		63.6777	95.0342	66.6007
40	1637.4	1375.28	564.845	630.667	1330.78	3358.85	3148.91	490.508	204.182	833.708	235.499	879.145	876.966	791.543	404.503		507.972	133.422	61.0044	509.33	293.68	84.3504	270.356		391.632	323.394	159.866	364.091	467.763	910.864	456.152		87.2252	106.215	332.032	105.209	612.28	517.679	31.7636	130.294		231.021	542.237	428.999	682.37		122.959	198.216	121.022
60	2453.09	2318.37	926.3	1044.39	2114.08	5106.74	4784.97	814.207	337.087	1396.46	367.776	1470.08	1471.22	1333.78	655.1		779.641	203.898	95.6941	774.376	455.095	137.116	435.21		628.077	519.658	238.417	591.063	766.38	1423.4	697.365		134.868	154.471	501.409	151.453	970.234	784.572	46.1464	190.096		361.765	866.006	710.195	1089.11		186.42	330.617	178.303
80	3371.49	3260.3	1326.99	1535.32	2996.87	7244.4	6535.07	1193.6	482.78	2053.08	523.693	2130.82	2172.33	1996.86	959.523		1082.56	283.253	123.386	1098.21	629.453	162.905	624.214		898.632	749.119	321.94	842.603	1076.21	2004.03	960.053		193.974	204.333	680.982	195.965	1367.15	1080.64	62.6676	279.653		504.344	1216.69	1031.93	1518.02		244.826	494.047	244.267
100	4355.2	4860.84	1757.23	2104.43	4004.25	9627.41	8386.89	1575.31	655.384	2811.35	720.464	2889.7	2987.02	2789.74	1288.32		1413.68	377.656	158.105	1440.65	803.078	219.488	834.106		1207.1	1019.01	398.803	1119	1426.32	2655.05	1225.56		250.463	260.597	866.179	244.31	1785.56	1444.78	79.4808	348.357		643.508	1589.91	1396.66	1966.4		298.361	691.644	307.877
-100	-284.976	-377.619	-75.92	-89.1537	-241.579	-484.806	-483.53	-58.6603	-36.8176	-151.952	-67.8126	-95.3289	-137.735	-140.381	-56.8397		-76.7298	-13.1249	-9.191	-86.9902	-26.3414	-10.0216	-30.4789		-71.0951	-51.157	-21.2216	-58.4909	-64.0696	-128.349	-75.7318		-18.3912	-20.4793	-45.2152	-21.6842	-69.6862	-64.0664	-5.64171	-17.9232		-24.8394	-83.9719	-79.696	-97.1693		-17.2832	-29.5996	-16.1327
-80	-221.232	-285.563	-60.5461	-71.5082	-189.748	-374.519	-382.951	-45.2132	-28.3036	-118.384	-52.6643	-75.9166	-108.534	-111.471	-45.4156		-63.8967	-11.1121	-7.22466	-67.2088	-20.5934	-8.03811	-24.3727		-56.7405	-40.4262	-16.4841	-47.5737	-51.4814	-102.122	-60.6126		-14.5582	-16.3222	-36.2933	-16.8281	-56.0585	-49.1399	-4.32401	-14.2526		-19.1365	-68.2114	-63.9848	-78.4837		-12.3247	-23.3272	-12.9939
-60	-161.448	-153.631	-35.4415	-44.9611	-103.22	-346.849	-232.564	-31.0787	-22.1371	-88.0139	-37.6938	-56.8228	-81.3961	-84.3563	-32.5926		-48.0222	-7.84177	-5.34967	-48.438	-15.4571	-5.93759	-18.296		-42.7498	-30.6537	-12.2303	-36.681	-38.9526	-76.4148	-45.0634		-11.0364	-11.6973	-27.401	-12.5309	-43.4185	-37.0563	-3.1198	-10.3649		-14.262	-52.6736	-49.2679	-60.3469		-8.26868	-17.5983	-9.43515
-40	-101.478	-125.75	-33.0486	-37.6748	-94.7751	-175.105	-193.171	-22.9237	-14.1226	-60.3809	-24.4121	-39.1361	-56.2304	-58.215	-21.4962		-31.6735	-5.0919	-3.50602	-32.2131	-9.96116	-3.72172	-12.3303		-28.5096	-21.0668	-7.84633	-25.5665	-26.9737	-51.428	-29.4442		-7.56641	-7.21529	-18.3286	-7.74384	-30.584	-23.3093	-1.96921	-6.4889		-9.53037	-36.6059	-35.0435	-42.4031		-4.84803	-12.3327	-6.04426
-20	-48.3658	-61.4671	-19.6667	-20.1023	-49.5876	-86.6215	-93.6996	-12.1107	-7.32576	-32.3955	-11.5354	-21.0832	-31.0273	-32.0038	-10.7208		-15.0831	-2.15776	-1.68005	-16.3716	-4.30822	-1.50519	-5.70939		-13.1207	-10.3538	-3.59858	-13.9831	-14.1205	-25.3725	-14.2901		-3.90811	-3.12667	-8.85228	-3.13241	-16.394	-10.7698	-0.808046	-2.38223		-4.44617	-19.7176	-19.1247	-23.0006		-1.88223	-6.18748	-2.62405
0	2.89588	-3.87285	-3.27182	-1.2833	-2.85096	-4.7322	8.93539	-0.0515273	-0.391604	-3.50407	0.802114	-2.76636	-5.07021	-4.08192	-0.0183469		0.882074	0.827166	0.270522	-0.0229185	1.68222	0.635193	1.51704		3.95967	1.43727	0.994803	-1.26027	-0.153158	1.2991	0.145819		-0.022413	0.65321	1.17518	1.12471	-0.898531	1.22379	0.341877	2.11027		1.30735	-1.6549	-1.89152	-2.18		1.29754	0.519156	0.815968
20	49.6566	47.7264	18.5043	19.8361	48.7871	73.183	115.432	14.2316	6.60197	27.1743	12.8032	16.9467	23.3034	27.1574	11.4651		16.3101	3.94962	2.3963	16.8253	8.83118	2.84801	9.88519		23.4329	14.8739	5.99949	13.2338	17.1055	29.5507	13.8627		4.23486	4.24094	11.6735	5.13802	16.379	12.7259	1.42659	6.83259		9.13146	18.123	18.131	20.3778		5.07392	8.34365	4.13412
40	95.1978	101.873	43.4496	44.4131	106.463	150.621	226.54	30.8495	14.379	62.217	25.5422	38.9002	55.8577	63.3234	24.2217		32.1501	7.2512	4.55257	33.0734	18.1284	4.96179	19.591		46.3141	30.8582	11.2187	29.7946	38.499	60.5628	27.5122		8.63616	7.75295	23.0577	9.39369	34.9874	24.6045	2.48153	11.9536		19.1084	39.5505	41.4892	44.8927		9.79753	17.4027	7.51222
60	142.622	171.731	71.2538	73.5484	169.126	229.002	344.242	51.208	23.7385	104.214	39.889	65.0477	93.7081	106.703	39.2276		49.3444	11.0814	7.14135	50.2842	28.0923	8.06563	31.537		74.2759	49.5857	16.731	48.3685	63.0765	94.6413	42.0606		13.3533	11.2752	34.8201	13.5226	55.4419	37.2895	3.60519	17.44		29.9226	63.166	68.6842	71.6519		14.8542	29.027	11.0678
80	196.017	241.503	102.076	108.121	239.749	324.861	470.149	75.0691	33.9986	153.215	56.7996	94.284	138.365	159.749	57.4564		68.5165	15.3942	9.20789	71.3125	38.8551	9.58262	45.2329		106.271	71.4808	22.5923	68.9528	88.5769	133.247	57.9043		19.2054	14.9148	47.2904	17.4968	78.1229	51.3613	4.8959	25.6562		41.7158	88.7447	99.7995	99.8696		19.508	43.3755	15.1624
100	253.209	360.062	135.171	148.199	320.34	431.722	603.373	99.0762	46.1538	209.802	78.1415	127.863	190.256	223.179	77.1451		89.4735	20.5248	11.7989	93.5486	49.5727	12.911	60.4425		142.75	97.2334	27.9862	91.5709	117.393	176.532	73.9179		24.7983	19.0217	60.1513	21.8134	102.032	68.6682	6.20944	31.9593		53.2264	115.967	135.074	129.369		23.7738	60.7238	19.1109
[truncated: 109 more columns]
